# Supplementary material for: Contamination-resistant, rapid emulsion-based isothermal nucleic acid amplification with Mie-scatter inspired light scatter analysis for bacterial identification
Source: Sci Rep. 2021 Oct 7;11:19933. doi: 10.1038/s41598-021-99200-4 (PMC8497611; doi:10.1038/s41598-021-99200-4)
Supplement: Supplementary file 1 — Supplementary Information 1. [file 41598_2021_99200_MOESM1_ESM.zip]

Archive with 6 entries (6 files):
- Bacterial adsorption control study.xlsx
- Contamination Light Scatter Data.xlsx
- eLAMP Light Scatter Time Data.xlsx
- Emulsion Droplet Sizes with Varying DNA Fragment Amount.xlsx
- Smartphone Light Scatter Data.xlsx
- Varrying DNA Fragment Mixture Light Scatter.xlsx
