# Supplementary material for: Contamination-resistant, rapid emulsion-based isothermal nucleic acid amplification with Mie-scatter inspired light scatter analysis for bacterial identification
Source: Sci Rep. 2021 Oct 7;11:19933. doi: 10.1038/s41598-021-99200-4 (PMC8497611; doi:10.1038/s41598-021-99200-4)
Supplement: Supplementary file 1 — Supplementary Information 1. [file 41598_2021_99200_MOESM1_ESM.zip › Bacterial adsorption control study.xlsx]

## Sheet: 30
Time (s)	Time (min)	NTC 1	NTC 2	NTC 3	E0 1	E0 2	E0 3	E3 1	E3 2	E3 3	E6 1	E6 2	E6 3
0	0	311.72	317.33	294.57	311.09	212.08	306.06	315.41	273.49	322.33	272.8	258.01	331.17
3	0.05	432.73	369.94	375.96	415.11	305.04	348.3	351.96	311.98	325.12	327.23	295.36	361.6
6	0.1	554.06	624.35	398.45	551.52	350.7	465	607.18	482.1	342.06	520.26	376.32	568.66
9	0.15	829.81	984.13	718.08	819.49	752.73	773.26	990	731.37	383.55	803.8	432.04	875.06
12	0.2	1014.46	1174.48	986.67	1004.97	1096.69	1006.36	1125.68	1080.2	442.44	1068.34	501.35	1049.43
15	0.25	1080.8	1238.27	1173.66	1092.15	1520.34	1297.77	1255.53	1102.91	436.55	1259.94	566.64	1222.09
18	0.3	1179.85	1333.36	1237.88	1201.75	1712.36	1399.68	1332.79	1316.16	476.84	1331.85	567.91	1276.77
21	0.35	1272.22	1436.17	1373.87	1224.84	1788.99	1501.31	1396.12	1272.3	478.91	1395	603.63	1348.13
24	0.4	1349.27	1422.39	1443.27	1342.56	1911.84	1611.81	1386.2	1294.82	500.15	1445.81	637.04	1351.93
27	0.45	1300.51	1457.91	1464.77	1348.07	1921.81	1622.62	1390.73	1398.2	523.91	1533.45	630.2	1381.4
30	0.5	1302.65	1495.81	1498.24	1376.94	1893.56	1630.07	1495.67	1388.31	503.73	1572.93	625.47	1374.11
33	0.55	1389.09	1448.33	1533.2	1411.32	1919.51	1595.7	1453.42	1373.89	549.53	1507.16	602.74	1435.55
36	0.6	1311.54	1473.25	1482.81	1423.6	1869.85	1647.81	1446.93	1391.44	552.96	1564.18	560.66	1446.88
39	0.65	1415.64	1500.83	1552.31	1413.06	1845.34	1607.38	1471.84	1404.52	535.11	1548.89	552.13	1479.73
42	0.7	1446.55	1500.18	1589.47	1435	1822.41	1643.59	1448.4	1400.24	547.35	1556.87	617.15	1460.63
45	0.75	1394.54	1530.66	1650.41	1452.87	1782.59	1612.45	1481.82	1423.59	546.56	1550.34	684.46	1437.41
48	0.8	1409.84	1504.74	1640.91	1450.61	1766.67	1642.26	1452.87	1432.09	549.13	1588.8	713.46	1486.38
51	0.85	1446.21	1490.24	1597.72	1495.66	1730.88	1605.52	1464.16	1434.25	540.08	1618.51	741.87	1384.86
54	0.9	1406.06	1514.38	1587.01	1418.11	1724.28	1613.92	1462.77	1402.93	553.64	1560	833.02	1417.49
57	0.95	1421	1537.25	1628.99	1469.12	1722.55	1638.7	1446.05	1451.02	575.41	1617.49	844.29	1431.23
60	1	1408.54	1545.4	1625.89	1485	1733.01	1595.6	1450.23	1429.29	563.79	1587.49	927.6	1398.08
63	1.05	1403.51	1507.46	1608.3	1501.53	1678.89	1596.48	1445.89	1432.54	575.31	1564.8	999.22	1406.61
66	1.1	1424.59	1525.32	1640.36	1458.41	1687.13	1595.67	1444	1449.09	599.37	1571.54	961.31	1405.99
69	1.15	1419.39	1496.49	1576.77	1456.55	1648.99	1616.4	1456.42	1457.86	584.88	1601.49	944.22	1391.42
72	1.2	1423.45	1546.22	1601.61	1480.94	1621.54	1574.94	1455.14	1427.37	589.75	1540.99	1026.59	1402.93
75	1.25	1409.59	1541.16	1599.35	1475.49	1599.17	1559.31	1457.85	1417.1	609.39	1533.55	1038.87	1388.19
78	1.3	1432.42	1483.1	1629.29	1484.99	1577.69	1563.71	1455.11	1398.56	607.24	1547.2	1027.54	1396.36
81	1.35	1397.79	1487.25	1564.13	1461.61	1559.73	1528.9	1475.04	1410.05	591.08	1568.72	1024.76	1416.6
84	1.4	1395.37	1504.72	1607.9	1452.91	1557.79	1568.63	1418.76	1382	597.05	1528.78	1008.45	1394.9
87	1.45	1386.93	1528.25	1595.45	1439.04	1551.25	1552.26	1437.58	1390.52	592.6	1568.85	1012.15	1391.56
90	1.5	1411.39	1486.17	1610.05	1457.31	1541.71	1542.3	1433.66	1418.31	572.24	1539.41	896.79	1409.28
93	1.55	1405.67	1457.47	1566.57	1436.26	1522.12	1512.46	1423.31	1377.32	604.92	1531.5	879.22	1413.44
96	1.6	1397.3	1458.75	1619.55	1439.26	1511.82	1512.11	1404.04	1423.95	588.98	1533.11	877.29	1402.55
99	1.65	1386.12	1480.38	1559.25	1436.2	1471.66	1492.03	1396.8	1413.24	590.21	1559.25	931.54	1405.12
102	1.7	1391.02	1458.19	1569.97	1440.68	1483.19	1472.88	1395.33	1407.43	613.63	1533.28	897.43	1401.73
105	1.75	1399.33	1476.22	1559.34	1429.7	1492.53	1483.32	1401.76	1331.87	606	1504.79	910.2	1393.72
108	1.8	1423.64	1441.63	1517.37	1440.07	1480.95	1474.45	1390	1358.67	612.43	1517.12	954.28	1418.22
111	1.85	1407.5	1453.63	1527.89	1439.76	1461.89	1465.6	1384.62	1359.12	606.88	1512.43	965.06	1359.79
114	1.9	1369.55	1438.07	1551.6	1410.02	1455.53	1461.17	1375.23	1353.96	600.1	1516.94	1081.15	1365.97
117	1.95	1392.86	1450.2	1512.04	1400.46	1442.75	1445.22	1405.65	1367.85	608.78	1527.34	1127.55	1388.04
120	2	1399.83	1432.32	1493.35	1431.14	1451.02	1435.14	1366.88	1360.51	608.48	1477.24	1099.63	1387.91
123	2.05	1371.92	1418.2	1516.55	1415	1437.18	1396.52	1371.34	1364.65	612.37	1525.67	1082.27	1378.66
126	2.1	1373.6	1412.94	1502.41	1391.18	1417.93	1403.4	1353.88	1352.96	617.37	1480.08	1084.04	1349.64
129	2.15	1349.36	1414.85	1493.53	1385.87	1413.47	1412.34	1344.32	1387.93	609.98	1486.23	1086.97	1366.87
132	2.2	1370.72	1413.17	1487.28	1383.62	1426.2	1372.64	1358.49	1361.88	618.1	1455.66	1083.8	1345.47
135	2.25	1358.24	1412.91	1491.39	1402.72	1394.29	1359.32	1344.01	1340.99	614.91	1458.1	1007.3	1370.5
138	2.3	1386.03	1382.08	1460.01	1381.02	1387.97	1373.71	1320.88	1372.14	624.58	1475.94	1039.36	1355.9
141	2.35	1356.52	1396.08	1475.32	1360.87	1370.72	1357.47	1318.29	1367.99	616.71	1442.09	1005.53	1352.45
144	2.4	1343.91	1380.1	1440.2	1361.01	1375.51	1365.07	1323.05	1350.71	623.57	1450.68	1030.65	1347.27
147	2.45	1325.11	1370.47	1439.83	1379.24	1373.76	1352.14	1316.14	1373.4	629.33	1442.97	1035.78	1350.43
150	2.5	1352.1	1368.81	1441.12	1372.59	1361.81	1329.45	1318.24	1375.9	628.97	1412.73	1089.87	1349.92
153	2.55	1334.69	1356.81	1459.29	1334.66	1357.84	1319.26	1302.03	1345.47	640.11	1410.81	1106.76	1346.09
156	2.6	1336.59	1371.98	1418.76	1365.26	1351.18	1308.79	1307.81	1323.25	627.34	1412.32	1123.08	1344.31
159	2.65	1347.84	1353.6	1404.98	1329.66	1333.74	1312.28	1309.72	1345.87	626.61	1422.43	1103.92	1341.89
162	2.7	1315.07	1347.18	1418.35	1342.98	1335.15	1290.28	1312.84	1312.17	626.65	1408.1	1081.68	1331.62
165	2.75	1358.62	1351.02	1387.76	1357.52	1328.53	1276.98	1293.68	1302.57	615.65	1424.2	1154.99	1328.02
168	2.8	1324.46	1344.52	1394.75	1331.54	1318.48	1277.62	1273.08	1332.96	624.32	1416.26	1183.77	1343.58
171	2.85	1314.32	1319.02	1390.85	1348.56	1313.94	1272.27	1288.83	1325.02	637.17	1395.14	1159.03	1303.62
174	2.9	1302.81	1326.81	1374.89	1318.82	1293.23	1265.17	1280.86	1306.69	632.13	1380.82	1119.35	1334.19
177	2.95	1307.26	1310.56	1372.01	1307.79	1293.88	1257.25	1277.55	1323.53	621.1	1348.43	1094.45	1323.94
180	3	1322.44	1321.25	1372.35	1307.2	1303.24	1243.17	1278.97	1314.65	637.96	1372.71	1019.21	1330.89
183	3.05	1313.88	1317.04	1370.5	1304.07	1270.53	1228.8	1281.04	1284.06	638.1	1375.17	1025.86	1308.56
186	3.1	1289.57	1300.05	1342.31	1288.74	1271.21	1222.4	1259.23	1302.03	626.56	1378.08	1073.4	1307.77
189	3.15	1297.94	1298.99	1339.02	1279.68	1273.25	1223.26	1262.38	1316.4	629.33	1356.36	1063.09	1311.64
192	3.2	1296.95	1280.52	1344.78	1290.47	1261.37	1211.29	1263.26	1305.31	639.15	1353.69	1060.55	1301.61
195	3.25	1304.47	1295.97	1343.8	1279.63	1250.13	1209.76	1274.04	1296.07	649.52	1334.29	1140.55	1288.14
198	3.3	1282.12	1287.45	1329.36	1268.29	1246.11	1200.68	1247.94	1275.25	641.13	1330.25	1123.02	1281.92
201	3.35	1284.97	1276.54	1313.3	1267.06	1232.74	1188.44	1258.35	1286.28	632.57	1327.86	1130.52	1287.48
204	3.4	1274.9	1257.77	1306.22	1251.68	1231.9	1164.48	1247.16	1276.68	632.9	1326.57	1114.3	1278.94
207	3.45	1274.98	1277.67	1312.95	1265.13	1220.21	1168.94	1250.38	1266.86	642.66	1317.84	1108.86	1295.15
210	3.5	1268.9	1248.23	1299.53	1255.29	1217.11	1159.36	1241.7	1276.7	648.17	1307.15	1113.56	1276.98
213	3.55	1243.7	1238.33	1280.67	1256.57	1222.23	1142.52	1234.14	1288.88	651.52	1318.27	1127.31	1295.81
216	3.6	1252.8	1238.74	1281.3	1239.56	1216.23	1141.54	1232.09	1277.2	654.46	1294.9	1110.06	1282.82
219	3.65	1258.78	1233.5	1277.15	1240.86	1207.91	1139.24	1219.13	1292.75	642.87	1300.94	1095.05	1247.46
222	3.7	1233.65	1223.5	1274	1204.59	1195.91	1132.48	1221.97	1269.34	643.84	1308.69	1066.71	1255.43
225	3.75	1225.05	1225.44	1265.48	1218.18	1184.71	1128.79	1214.85	1274.22	641.87	1287.95	1113.89	1250.24
228	3.8	1233.93	1222.65	1257.46	1200.58	1171.6	1118.06	1210.02	1262.37	646.05	1278.4	1087.33	1256.58
231	3.85	1231	1222.18	1256.3	1202.22	1176.65	1109.09	1217.41	1259.74	639.29	1282.66	1095.67	1249.86
234	3.9	1233.66	1211.06	1253.5	1198.13	1173.37	1098.13	1199.85	1258.53	664.54	1262.68	1111.86	1249.29
237	3.95	1214.41	1206.57	1229.16	1189.29	1171.63	1091.2	1195.75	1230.04	649	1256.98	1116.74	1246.75
240	4	1222.59	1202.48	1225.21	1182.99	1161.44	1085.39	1194.28	1252.28	650.69	1263.93	1127.53	1239.88
243	4.05	1212.18	1197.71	1209.15	1171.5	1143.75	1080.59	1184.22	1261.42	661.21	1275.68	1095.01	1240.49
246	4.1	1220.17	1193.68	1202.71	1183.98	1151.58	1063.75	1186.19	1236.17	659.92	1251.54	1089.2	1247.65
249	4.15	1206.64	1184.16	1218.19	1178.36	1142.36	1059.74	1180.69	1245.02	654.12	1246.32	1075.87	1224.94
252	4.2	1198.9	1177.78	1208.68	1165.52	1133.58	1048.79	1167.16	1244.82	654.72	1228.54	1060.73	1216.18
255	4.25	1196.52	1172.73	1204.66	1150.62	1130.83	1047.32	1176.76	1240.45	667.96	1227.94	1107.76	1221.31
258	4.3	1199.12	1156.41	1194.56	1146.57	1121.42	1042.44	1176.5	1224.11	654.79	1204.86	1104.04	1219.91
261	4.35	1179.42	1167.79	1194.31	1151.24	1118.55	1038.33	1168.39	1220.87	657.69	1215.64	1081.1	1226.01
264	4.4	1175.75	1157.15	1187.13	1133.78	1117.46	1032.51	1171.95	1220.72	655.29	1220.58	1109.2	1208.47
267	4.45	1182.98	1139.79	1172.15	1139.75	1109.69	1018.97	1145.57	1230.3	665.66	1235.11	1108.13	1203.81
270	4.5	1162.73	1144.05	1175.91	1129.61	1100.37	1016.82	1153.22	1218.99	665.59	1222.02	1096.04	1201.76
273	4.55	1170.44	1143.27	1155.29	1120.95	1091.01	1014.6	1151.92	1213.96	682.01	1223.56	1096.96	1197.39
276	4.6	1159.7	1124.48	1152.6	1106.31	1083.57	1006.1	1150.56	1215.8	667.04	1218.73	1087.3	1179.46
279	4.65	1156.66	1124.88	1142.42	1108.22	1083.81	999.67	1139.64	1207.56	673.29	1194.31	1083.38	1196.46
282	4.7	1155.28	1124.21	1156.59	1102.06	1076.61	988.95	1145.77	1207.61	661.35	1193.72	1076.16	1190.7
285	4.75	1140.97	1105.88	1129.33	1093.98	1079.18	987.45	1126.56	1209.36	662.19	1194.84	1078.46	1184.67
288	4.8	1142.67	1113.91	1132.6	1089.68	1075.08	977.13	1125.25	1205.18	668.05	1196.02	1085.72	1179.78
291	4.85	1131.63	1102.18	1118.11	1078.86	1066.11	971.53	1119.88	1190.09	686.56	1198.27	1120.01	1180.98
294	4.9	1129.2	1103.69	1127.76	1083.29	1068.35	970.51	1128.1	1200.56	659.96	1192.07	1116.07	1172.31
297	4.95	1129.45	1095.46	1124.68	1068.6	1059.81	959.57	1113.26	1179.02	676.45	1190.4	1152.29	1166.92
300	5	1127.12	1087.94	1109.96	1073.59	1049.31	957.05	1119.69	1192.88	674.86	1148.25	1133.84	1155.98
303	5.05	1117.49	1079.3	1102.87	1073.86	1040.5	948.11	1113.01	1188.7	670.69	1180.59	1094.4	1154.69
306	5.1	1121.77	1066.83	1101.14	1054.55	1050.11	942.39	1104.96	1185.89	670.68	1164.89	1066.6	1161.54
309	5.15	1108.72	1077.94	1101.07	1047.05	1036.91	939.44	1099.47	1182.67	679	1165.22	1079.7	1156.33
312	5.2	1113.67	1064.72	1086.97	1056.29	1039.59	929.13	1101.34	1186.22	670.16	1165.61	1087.47	1148.31
315	5.25	1106.66	1054.56	1079.21	1043.03	1024.27	920.91	1096.43	1180.64	686.49	1157.29	1086.74	1136.59
318	5.3	1105.8	1055.76	1075.77	1035.76	1023.26	930.55	1089.43	1162.86	679.72	1152.66	1093.72	1147.95
321	5.35	1099.29	1045.4	1074	1032.48	1027.04	924.76	1085.93	1161.14	675.16	1139.55	1105.35	1140.08
324	5.4	1095.81	1044.85	1061.92	1024.59	1020.07	915.29	1079.92	1156.03	686.02	1152.98	1084.44	1132.16
327	5.45	1083.13	1043.48	1059.52	1023.65	1016.78	907.79	1077.45	1151.89	678.95	1144.83	1060.18	1121.4
330	5.5	1079.41	1032.49	1043.78	1019.21	1010.13	901.1	1071.82	1150.3	677.56	1139.22	1083.47	1127.93
333	5.55	1079.53	1040.25	1052.77	1015.03	1008	899.53	1066.81	1164.46	676.76	1135.49	1072.29	1116.02
336	5.6	1071.89	1029.33	1046.99	1005.14	997.44	896.94	1070.03	1144.14	688.74	1133.61	1066.6	1101.27
339	5.65	1064.74	1025.36	1033.05	999.01	996.49	890.81	1052.05	1140.29	679.15	1131.49	1066.51	1115.84
342	5.7	1068.6	1023.83	1035.26	997.55	989.91	889.53	1058.32	1137.67	673.65	1116.84	1084.54	1103.91
345	5.75	1064.79	1017.31	1030.71	989.06	988.47	882.57	1060.83	1154.53	684.48	1120.74	1080.81	1094.58
348	5.8	1048.48	1007.98	1031.66	997.67	986.38	875.82	1054.92	1142.22	679.56	1114.22	1071.44	1104.85
351	5.85	1051.23	1009.17	1020.06	980.96	979.34	878.88	1051.45	1138.78	677.72	1121.44	1105.29	1095.25
354	5.9	1048.84	1001.97	1014.94	980.57	980.06	868.93	1045.53	1121.65	683.46	1115.62	1107.36	1097.98
357	5.95	1047.18	998.81	1006.03	971.8	978.03	866.91	1043.59	1119.59	695.14	1104.44	1096.56	1082.66
360	6	1038.32	987.81	1005.44	958.29	969.13	859.35	1038.43	1128.92	680.87	1107.56	1094.17	1095.14
363	6.05	1040.45	982.76	997.35	961.16	970.63	857.55	1044.28	1124.39	691.54	1120.2	1065.38	1084.34
366	6.1	1031.54	978.73	997.84	962.26	962.89	855.57	1033.82	1113.58	687.78	1094.38	1084.77	1066.17
369	6.15	1027.6	978.94	984.74	953.42	955.22	847.61	1033.41	1108.5	696.27	1106.45	1069.97	1083.75
372	6.2	1016.01	977.54	979.79	952.6	955.2	849.61	1027.63	1119.92	690.36	1103.66	1054.06	1073.71
375	6.25	1014.84	969.25	976.31	944.89	948.92	842.46	1027.93	1112.84	681.38	1089.87	1057.45	1065.68
378	6.3	1015.06	958.77	970.47	942.22	949.61	831.01	1027.12	1121.05	685.12	1085.33	1073.03	1049.01
381	6.35	1011.93	957.48	975.73	941.29	944.31	838.59	1021.01	1109.71	694.26	1091.19	1098.88	1059.18
384	6.4	1004.99	955.44	969.36	937.32	941.79	834.88	1020.08	1098.32	692.82	1076.24	1099.6	1059.63
387	6.45	1004.21	956.8	965.43	930.59	940.36	822.78	1010.34	1100.89	685.72	1085.2	1113.47	1061.78
390	6.5	1000.63	953.79	955.05	927.12	938.14	825.05	1005.42	1095.17	689.56	1075.31	1090.54	1052.8
393	6.55	994.01	940.66	950.85	917.85	934.61	820.02	998.58	1096.27	693.11	1066.4	1067.95	1052.92
396	6.6	979.41	938.86	951.68	909.18	930.89	819.82	1007.18	1086.21	686.99	1069.02	1086.48	1044.46
399	6.65	987.4	933.13	943.41	918.44	929.82	815.59	996.71	1073.42	682.33	1068.7	1094.37	1041.05
402	6.7	984.63	929.48	940.38	910.5	932.57	810.1	1006.06	1083.7	690.16	1060.3	1073.08	1042.19
405	6.75	976.91	930.85	934.92	902.74	918.45	805.18	992.23	1081.93	689.1	1056.79	1087.45	1035.39
408	6.8	976.82	921.58	938.23	901.57	923.33	804.74	994.65	1076.65	690.15	1057.54	1085.03	1023.98
411	6.85	977.88	926.17	926	900.05	918.08	803.45	989.56	1069.71	686.55	1051.36	1090.59	1023.51
414	6.9	961.84	915.94	927.54	895.64	914.1	794.36	978.49	1073.7	692.55	1051.04	1051.92	1031.59
417	6.95	966.76	918.34	922.94	885.44	913.49	795.78	974.88	1074.37	697.3	1045.24	1060.53	1017.2
420	7	954.45	912.63	920.07	882.47	902.63	788.94	985.84	1067.39	694.36	1046.78	1088.71	1017.64
423	7.05	959.49	908.02	919.86	880.84	912.21	784.34	970.41	1058.11	699.22	1035.53	1065.16	1007.75
426	7.1	959.17	899.06	908.47	879.93	902.48	778.41	970.49	1063.29	691.7	1033.53	1068.8	1011.62
429	7.15	955.7	900.46	908.82	873.29	901.15	779.36	978.02	1057.74	689.16	1044.41	1078.23	1013.96
432	7.2	947.53	898.73	901.02	863.62	899.26	775.86	964.37	1049.28	695.27	1034.72	1102.59	1004.14
435	7.25	943.87	885.43	897.76	867.35	894.18	774.07	963.03	1049.19	697.62	1036	1113.26	1008.09
438	7.3	941.66	887.59	895.06	862.57	891.68	771.42	961.62	1050.73	697.09	1024.31	1131.42	1000.6
441	7.35	939.06	884.12	890.67	857.04	891.19	766.09	954.63	1042.53	696.27	1014.8	1138.88	999.42
444	7.4	937.95	886.18	887.15	859.51	891.17	770.7	958.76	1037.59	702.64	1022.98	1102.57	997.43
447	7.45	934.88	875.91	882.69	853.01	889.23	764.03	958.32	1040.54	707.48	1022.81	1093.39	992.97
450	7.5	925.8	870.98	881.62	854.3	886.25	764.34	947.8	1039.07	702.94	1015.48	1053.37	990.89
453	7.55	925.19	873.74	878.36	844.73	887.4	754.37	944.38	1037.01	707.13	1008.87	1034.48	983.36
456	7.6	928.19	867.88	876.29	846.38	879.87	752.77	949.19	1021.72	709.22	1008.13	1059.11	986.63
459	7.65	923.66	863.3	870.03	844.53	879.56	751.58	945.94	1025.39	697.85	1011.23	1040.09	977.7
462	7.7	917.29	862.85	869.46	841.48	878.43	750.4	937.8	1020.76	705.74	1004.93	1070.95	976.74
465	7.75	913.17	861.91	862.46	828.78	874.69	747.81	935.61	1026.09	710.48	1002.64	1072.54	982.39
468	7.8	908.86	853.59	856.44	828.26	873.87	746.04	940.7	1019.21	699.33	1002.63	1061.61	970.17
471	7.85	906.56	851.1	856.22	830.4	872.99	743.64	936.58	1015.96	703.77	996.58	1062.76	966.38
474	7.9	904.72	852.68	856.31	823.29	868.44	741.14	933.01	1019.43	709.47	995.95	1074.21	965.21
477	7.95	903.49	851.87	849.04	817.92	872.97	738.45	928.16	1009.05	715.85	990.26	1078.29	963.32
480	8	897.01	848.65	850.88	823.25	862.94	739.95	924.29	1007.01	708.71	991.56	1078.19	960.36
483	8.05	901.23	846.04	843.44	818.99	870.51	734.49	924.34	1003.41	708.92	983.45	1066.58	959.22
486	8.1	892.1	840.18	840.8	811.22	866.81	733.8	918.09	1008.29	708.96	991.84	1054.53	952.31
489	8.15	894.68	839.66	841.16	804.31	862.3	726.64	922.35	1008.27	710.6	982.9	1062.15	961.54
492	8.2	894.01	833.19	840.3	808.23	860.61	729.75	916.76	998.32	711.5	983.57	1064	949.71
495	8.25	882.85	829.92	832.64	801.73	851.61	728.35	909.99	1002.36	711.44	981.81	1049.3	945.68
498	8.3	892.27	827.73	830.4	798.76	851.61	721.33	909	991.25	718.32	978.7	1036.55	944.11
501	8.35	878.9	826.43	827.04	795.77	852.15	720.01	902.02	989.17	715.38	974.86	1044.45	938.54
504	8.4	883.1	816.06	827.51	797.2	852.21	722.22	903.81	994	713.34	969.54	1041.34	940.51
507	8.45	876.77	822.83	824.42	791.48	848.82	716.73	911.91	991.11	720.95	975.62	1039.19	938.99
510	8.5	872	816.23	821.89	792.62	849.63	714.92	894.52	980.53	716.33	962.41	1034.72	928.47
513	8.55	867.1	814.38	816.23	787.9	849.11	713.57	899.85	980.31	714.64	965.68	1048.18	934.58
516	8.6	866.55	808.6	815.94	784.96	843.98	709.44	900.48	978.93	719.93	961.65	1031.59	922.49
519	8.65	860.86	807.79	803.32	783.77	841.89	709.43	897.48	979.03	715.48	960.71	1038.48	928.33
522	8.7	858.95	800.51	807.15	782.85	842.19	706.76	897.49	971.39	725.94	956.82	1042.96	925.51
525	8.75	858.53	805.83	807.29	776.05	840.25	706.81	892.71	972.68	719.33	960.23	1016.69	926.11
528	8.8	861.67	804.03	804.32	775.25	839.68	702.8	892.44	969.56	716.68	956.04	1013.57	923.39
531	8.85	853.7	805.62	797.67	774.37	839.89	701.78	888.63	967.53	722	948.96	1005.31	915.13
534	8.9	850.83	800	795.86	768.07	836.72	698.98	883.09	964.9	723.83	951.86	1008.57	912.84
537	8.95	853.61	795.7	792.63	766.2	837.5	694.96	881.55	964.25	727.08	944.91	997.22	914.25
540	9	850.52	797.41	789.45	762.55	833.17	695.62	880.98	963.17	721.73	946.4	1008.85	915.4
543	9.05	849.79	794.13	789.44	765.45	834.04	695.85	872.02	957.66	727.12	941.72	1018.24	907.68
546	9.1	846.68	788.35	786.86	760.42	831.84	689.42	878.44	960.18	724.5	939.01	1027.91	905.16
549	9.15	845.49	785.85	781.68	762.01	829.06	694.24	879.09	950.89	722.4	935.75	1002.59	897.06
552	9.2	840.11	781.11	782.1	756.41	828.03	685.78	873.53	949.98	726.99	933.45	1022.11	906.26
555	9.25	840.48	779.61	778.83	750.55	827.21	683.24	865.05	948.36	727.91	935.09	1008.54	894.2
558	9.3	829.4	782.03	774.84	752.36	825.13	684	875.08	946.22	723.89	936.09	1010.13	896.68
561	9.35	835.38	778.56	777.27	748.22	831.59	684.41	859.65	941.59	721.06	927.89	1014.98	898.8
564	9.4	834.91	777.01	771.17	746.62	819.15	683.94	862.22	942.96	726.71	925.18	1009.26	896.16
567	9.45	831.04	775.27	766.71	745.98	821.86	678.93	863.67	936.6	726.05	921.61	998.95	891.72
570	9.5	823.29	773.55	766.83	740.88	817.77	679.62	860.39	943.36	727.35	916.24	974.53	895.42
573	9.55	830.6	772.15	769.78	740.86	818.75	675.76	860.08	939.14	734.73	925.61	965.99	884.94
576	9.6	824.17	765.52	759.47	733.2	818.41	673.75	854.4	938.22	731.01	924.15	965.25	883.83
579	9.65	818.81	764.29	759.14	738.67	818.53	674.99	857.59	931.63	724.08	916.78	960.99	880.6
582	9.7	820.18	762.96	759.74	738.03	815.99	669.08	857.82	929.52	729.39	918.81	967.11	875.64
585	9.75	817.63	761.54	756.29	729.81	815.31	668.73	849.78	919.85	733.92	915.88	957.93	874.34
588	9.8	815.79	758.69	757.99	726.89	813.68	668.65	852.95	922.56	732.59	903.23	984.47	871.78
591	9.85	815.61	758.77	750.75	732.12	809.54	669.73	848.18	924.24	726.51	905.11	969.8	871.95
594	9.9	809.97	757.69	749.63	729.34	811.64	666.49	841.14	929.1	729.59	906.81	954.51	869.83
597	9.95	813	758.46	747.14	721.48	810.3	662.68	844.91	921.35	724.96	910.74	964.25	868.76
600	10	808.31	749.22	745.12	722.83	809.08	664.93	841.55	914.47	733.18	907.83	967.39	865.22
603	10.05	805.38	751.79	741.8	719.81	807.32	660.75	840.29	914.52	732.11	892.08	977.94	867.68
606	10.1	806.16	750.97	741.74	718.89	808.7	660.24	845.62	911.49	733.43	897.47	961.89	858.75
609	10.15	799.36	746.71	736.77	716.93	806.98	658.88	841.25	908.75	736.62	899.73	956.85	860.23
612	10.2	802.05	746.15	739.04	718.74	806.21	657.95	836.53	908.27	731.59	896.96	951.9	857.83
615	10.25	796.62	740.85	735.54	713.5	801.69	652.9	835.4	905.9	734.69	896.97	948.22	859.83
618	10.3	794.05	743.07	737.57	708.72	803.69	656.28	833.49	908.19	737.62	888.6	937.87	856.25
621	10.35	788.74	740.3	734.52	709.53	803.47	650.81	832.22	903.78	731.63	883.22	932.09	856.86
624	10.4	790.43	742.72	732.26	707.92	803.1	650.64	835.02	898.78	726.48	887.71	941.31	851.38
627	10.45	795.07	735.57	725.85	706.42	805.46	652.69	828.35	901.54	738.76	889.12	947.34	844.23
630	10.5	791.09	734.08	725.96	702.74	800.96	647.81	830.16	897.38	739.52	888.06	946.2	847.26
633	10.55	788.75	733.05	726.33	699.88	802.12	650.7	830.01	900.65	737.87	883.44	940.33	846.37
636	10.6	785.17	733.09	722.97	702.13	800.18	650.33	823.12	901.37	743.13	884.85	953.52	846
639	10.65	782.17	730.14	724.61	700.08	796.02	645.67	822.66	894.78	740.79	884.16	942.54	845.04
642	10.7	783.59	728.47	721.24	698.85	795.03	645.58	819.44	888.95	742.54	877.83	937.28	839.2
645	10.75	779.73	727.59	717.22	694.07	796.29	644.84	818.82	888.29	736.33	880.89	944.86	839.37
648	10.8	774.79	724.91	713.96	694.57	795.36	644.38	814.94	889.46	736.24	870.12	941.67	842.44
651	10.85	777.17	722.66	713.95	691.13	792.24	640.03	818.47	886.33	741.79	874.81	931.4	837.23
654	10.9	776.57	720.33	713.54	690.85	793.06	637.78	817.79	883.66	737.75	873.77	922.96	834.94
657	10.95	774.89	722.24	712.29	690.19	792.57	641.18	816.49	886.36	740.93	870.37	919.29	833.07
660	11	771.02	720.97	707.91	690.39	792.29	634.87	817.76	882.09	739.25	866.03	911.61	827.27
663	11.05	771.13	717.21	710.94	688.47	791.32	640.76	814.8	875.82	739.54	863.64	914.49	826.53
666	11.1	768.9	719.18	709.6	688.16	788.45	637.72	812.4	879.17	744.89	867.29	908.61	827.5
669	11.15	769.05	714.62	705.67	685.52	784.85	634.98	808.41	879.25	742.33	862.75	919.11	829.92
672	11.2	763.86	715.07	706.4	682.5	787.8	633.61	808.52	882.69	741.75	861.78	906.94	821.35
675	11.25	765.34	708.63	701.31	681.22	786.53	635.23	809.4	873.81	736.61	859.01	904.64	823.68
678	11.3	763.82	713.33	701.63	680.52	784.73	633.06	807.28	873.4	745.44	857.33	904.44	822.7
681	11.35	763.37	710.8	697.33	676.46	785.07	628.95	799.38	874.73	747.73	859.32	899.6	818.75
684	11.4	763.16	708.68	697.25	673.11	787.76	632.36	796.83	871.24	747.56	854.35	907.82	819.16
687	11.45	759.2	707.82	694.16	673.93	786.65	630.28	803.07	867.76	748.29	858.03	912.88	816.72
690	11.5	757.59	709.79	696.05	672.27	779.43	632.17	799.92	864.71	749	851.13	914.09	811.24
693	11.55	758.53	701.96	695.56	671.93	783.26	629.34	796.69	862.76	744.27	852.76	896.69	814.09
696	11.6	758.49	702.68	689.45	670.67	779.28	627.14	791.87	869.48	745.05	846.7	907.68	812.89
699	11.65	751.67	706.29	693	667.66	780.14	628.79	795.32	858.88	746.69	847.39	903.57	808.89
702	11.7	752.79	702.44	691.81	666.15	782.67	624.96	791.26	866.66	748.43	848.84	896.45	808.28
705	11.75	751.84	702.03	691.2	664.66	782.62	625.64	790.93	860.35	746.2	845.74	885.57	802.4
708	11.8	749.28	700.43	689.64	662.96	776.51	621.95	791.58	864.65	747.62	843.13	886.86	805.27
711	11.85	748.63	695.68	682.83	663.88	777.12	621.58	790.75	852.73	747.03	845.93	887.71	799.52
714	11.9	749.64	694.97	685.01	661.51	779.82	619.96	784.76	857.46	749.21	842.68	880.92	801.33
717	11.95	744.55	694.53	682.95	660.17	781.58	620.27	787.64	853.56	750.1	837.74	875.87	801.66
720	12	745.97	692.67	682.46	661.43	780.28	619.39	785.13	849.12	754.11	834.42	878.32	803.88
723	12.05	740.78	693.5	681	655.63	775.64	619.44	785.31	850.27	746.4	834.95	880.05	797.04
726	12.1	747.05	693.16	677.69	652.61	777.74	618.25	783.23	842.83	747.97	833.51	880.5	797.98
729	12.15	740.85	696.82	678.39	658.68	774.67	617.87	783.84	852.01	749.1	833.26	870.42	799.1
732	12.2	740.97	688	673.68	653.2	776.28	614.77	778.28	841.2	752.01	826.3	878.92	793.31
735	12.25	735.85	684.64	677.98	652.93	774.31	615.44	778.8	846.65	752.89	827.03	872.08	794.34
738	12.3	739.02	684.6	671.7	651.22	772.76	615.63	777.28	841.66	754.4	828.06	875.31	788.32
741	12.35	736.75	686.58	670.67	651.97	775.85	615.03	778.09	839.69	752.93	824.35	861.37	786.7
744	12.4	735.3	685.28	670.81	649.12	773.09	613.66	771.58	837.05	749.09	824.33	864.86	787.34
747	12.45	734.06	681.51	670.18	647.81	773.35	609.66	777.33	839.25	751.61	821.03	868.33	790.56
750	12.5	732.06	682.63	668.33	644.09	768.8	611.14	774.45	836.31	755.14	827.51	872.76	786.64
753	12.55	728.77	682.75	666.63	646.18	774.27	608.6	772.7	837.46	753.21	823.49	873.76	782.22
756	12.6	731.52	678.05	665.47	643.65	769.49	609.91	770.67	832.38	754.72	820.04	863.39	783.55
759	12.65	730.62	675.89	666.4	645.38	769.08	609.13	770.14	836.44	753.89	815.74	856.24	787.07
762	12.7	730.53	677.3	663.39	642.53	767.42	606.73	770.75	830.28	757.17	816.87	855.66	779.43
765	12.75	725.14	674.16	664.78	645.44	768.55	608.16	769.49	828.78	757.15	815.74	855.5	776.75
768	12.8	726.04	675.16	661.23	639.96	769.85	604.04	770.18	828.28	758.93	816.45	853.23	777.25
771	12.85	725.64	675.66	662.21	639.97	768.54	604.82	768.94	827.64	756	806.1	846	784.41
774	12.9	722.33	670.74	659.83	636.13	770.53	602.31	762.42	828.08	760.93	809.45	863.84	770.9
777	12.95	721.99	673.03	657.33	636.83	768.56	603.72	764.46	827.7	756.79	804.13	862.6	776.89
780	13	718.15	669.56	655.31	636.97	763.82	605.59	760.71	827.79	757.66	812.38	854.81	773.63
783	13.05	720.85	670.22	657.16	638.56	767.17	602.73	764.38	827.87	759.94	807.05	851.57	771.7
786	13.1	719.3	668.21	653.29	632.19	766.87	602.18	762.27	821.38	758.26	806.32	857	772.66
789	13.15	720.3	669.08	655.57	633.49	763.1	600	758.96	822.18	766.66	805.24	862.97	770.24
792	13.2	719.43	664.89	653.93	632.21	764.73	599.94	758.12	821.1	755.37	799.75	858.35	767.8
795	13.25	712.24	666.3	650.48	632.57	762.83	599.71	761.25	821.45	757.13	803.17	848.71	767.95
798	13.3	714.25	666.47	652.77	630.65	765.61	601.72	755.79	815.55	760.64	802.88	842.53	767.21
801	13.35	716.11	660.87	651.13	632.37	763.73	597.67	757.04	815	764.75	800.44	851.32	768.48
804	13.4	713.3	664.41	651.52	633.53	766.55	599.54	753.52	811.35	762.68	800.84	843.35	768.32
807	13.45	709.65	659.44	649.04	626.48	762.01	597.62	752.12	811.51	763.99	793.75	837.5	762.89
810	13.5	711.57	661.27	645.02	625.86	762.95	598.29	757.61	809.5	762.72	797.83	843.25	758.97
813	13.55	709.47	661.8	645.75	625.26	761.82	595.03	749.88	810.95	765.02	795.27	843.31	759.48
816	13.6	710.85	660.9	643.32	625.69	760.5	597.17	754.97	810.29	764.92	797.79	840.21	762.74
819	13.65	704.97	655.78	641.74	625.45	761.85	597.8	753.18	811.55	771.35	796.16	846.72	757.35
822	13.7	710.51	659.69	642.29	623.82	759.53	593.87	754.12	809.92	764.77	791.81	842.35	753.62
825	13.75	704.87	662.33	642.38	621.31	760.07	593.54	749.54	808.35	764.88	787.21	845.26	753.65
828	13.8	707.06	657.4	640.75	620.21	759.7	592.01	749.23	806.96	762.92	789.07	836.78	753.61
831	13.85	708.84	654.62	641.3	619.27	758.27	591.37	748.37	805.31	766.21	789.39	837.57	756.8
834	13.9	704.42	654.06	638.95	617.89	758.68	590.89	747.05	802.82	762.49	788.15	847.64	752.4
837	13.95	700.62	655.18	636.04	621.37	758.55	589.01	744.97	799.14	769.57	793.37	838.27	754.24
840	14	703.63	655.16	634.86	620.99	760.25	592.92	744.64	800.43	767.87	786.33	837.22	749.78
843	14.05	702.31	650.98	634.62	616.13	759.54	589.42	744.74	803.1	769.24	790.01	834.44	747.86
846	14.1	701.17	651.6	633.11	616.88	759.64	593.62	744.55	798.15	771.38	783.92	829.21	752.13
849	14.15	699.14	647.61	634.89	612.97	758.27	589.67	743.34	799.71	769.39	782.34	823.97	743.53
852	14.2	698.32	648.63	635.99	616.05	757.34	589.95	738.07	802.32	770	785.5	825.16	750.93
855	14.25	697.41	649.22	635.44	611.26	756.51	586.86	738.87	795.86	774.62	777.33	823.63	748.76
858	14.3	700.03	646.35	633.09	613.71	756.73	586.65	741.91	798.3	772.06	778.85	831.21	743.02
861	14.35	695.99	645.47	628.41	611.38	758.63	588.15	736.58	794.31	769.21	777.7	832.32	740.85
864	14.4	696.2	645.27	630.6	609.43	755.73	587.76	737.17	790.89	772.76	778.94	827.21	743.04
867	14.45	697.21	645.05	629.71	609.52	755.66	584.93	740.51	792.31	769.65	780.74	824.78	742.33
870	14.5	690.95	646.42	630.43	606.51	752.46	584.93	736.21	789.76	771.65	779.94	819.55	742.44
873	14.55	689.72	645.59	631.62	610.17	752.11	586.75	729.38	791.41	775.33	775.85	819.14	738.77
876	14.6	694.17	642.85	625.43	609.84	755.57	585.43	735.5	786.89	773.11	773.32	816.36	740.51
879	14.65	691.33	643.67	626.75	605.46	754.09	588.37	734.89	785.22	773.36	771.17	821.54	736.37
882	14.7	690.18	641.25	626.8	608.9	752.91	585.51	730.59	782.99	777.13	773.47	824.69	737.02
885	14.75	688.17	640.53	625.64	604.69	751.71	580.98	732.46	786.19	776.41	775.6	829.78	736.56
888	14.8	687.3	639.94	626.49	604.53	753.71	582.93	735.58	789.72	776.19	773.47	830.13	735.56
891	14.85	686.17	636.8	623.24	604.59	751.64	581.07	731.74	788.81	769.66	770.37	830.05	736.73
894	14.9	685.06	641.16	620.58	602.55	753.29	579.9	730.22	783.53	777.94	771.02	823.22	734.07
897	14.95	686.23	635.91	621.95	602.21	752.39	579.41	727.49	788.65	776.69	771.48	823.67	732.22
900	15	684.33	640.04	619.24	603.61	752.2	577.01	729.97	781.28	774.99	770.1	819.12	733.21
903	15.05	685.16	636.58	622.98	600.56	750.97	579.95	729.14	783.04	775.36	766.84	809.24	729.99
906	15.1	684.72	638.09	620.62	599.85	754.04	578.4	729.63	778.99	773.11	771.82	819.86	730.15
909	15.15	682.83	637.35	621.41	600.26	752.92	580.7	725.4	779.3	777.37	764.6	814.38	729.02
912	15.2	677.13	638.2	617.61	601.11	752.86	576.31	728.97	778.98	776.88	764.28	818.36	727.86
915	15.25	680.83	637.29	618.94	599.37	752.4	577.7	725.77	773.44	779.02	766.28	813.8	730.17
918	15.3	679.15	633.4	614.64	597.85	752.68	576.34	722.2	775.58	777.32	762.78	817.78	728.17
921	15.35	683.64	631.75	616.79	598.7	747.63	576.13	723.77	782.51	779.58	763.17	807.32	725.59
924	15.4	680.18	630.83	616.08	596.59	750.59	580.06	720	775.98	780.69	759.16	800.55	722.78
927	15.45	678.22	632.97	616.96	596.9	751.46	577.22	721.17	772.44	776.08	763.49	806.16	724
930	15.5	680.15	632.86	612.48	599.24	751.03	573.12	721.6	770.86	780.97	755.79	812.22	723.56
933	15.55	679.65	630.3	611.41	594.91	753.33	575.16	720.39	775.84	781.81	756.38	819.59	723.68
936	15.6	674.59	629.18	612.88	595.01	751.17	573.13	719.21	771.11	782.42	756.79	817.95	722.29
939	15.65	677.79	631.2	612.55	590.38	748.2	573.88	718.3	770.03	779.16	761.61	808.56	720.98
942	15.7	673.93	628.43	614.12	593.71	750.42	576.95	717.1	770.92	781.05	757.23	806.5	719.54
945	15.75	674.09	629.05	610.19	592.14	749.23	572.75	718.37	771.85	781.97	755.56	803.58	717.93
948	15.8	676.24	625.61	608.21	589.85	749.89	574.34	718.52	767.3	783.76	756.43	805.23	717.09
951	15.85	670.89	624.76	609.8	589.67	747.43	573.76	713.16	767.25	783.25	751.56	800.45	714.77
954	15.9	672.36	627.39	609.4	586.93	749.44	570.61	715.51	767.77	786.54	754.48	800.18	715.83
957	15.95	673.58	623.67	609.55	586.46	746.32	571.25	714.88	763.61	786.92	756.17	804.1	718.62
960	16	669.26	625.2	608.71	589.56	747.68	572.66	717.79	763.94	780.58	749.35	811.28	714.05
963	16.05	669.38	623.57	606.6	589.27	747.62	573	714.24	764.41	787.56	751.61	806.82	714.92
966	16.1	669.08	626.02	606.07	589.26	747.71	568.45	714.52	762.57	790.2	751.17	803.19	716.91
969	16.15	671.39	624.82	603.91	592.01	747.36	570.77	713.48	766.06	778.33	748.58	797.19	714.81
972	16.2	671	620	606.19	584.86	744.41	567.4	712.82	763.22	790.3	747.03	800.1	710.24
975	16.25	668.91	625.79	602.88	585.84	746.22	567.38	707.07	756.99	785.09	750.23	798.1	707.4
978	16.3	663.64	621.28	603.49	586.21	743.39	569.44	708.28	758.04	790.01	744.99	799.47	714.94
981	16.35	662.79	622.22	604.06	584.85	747.89	567.74	709.87	759.71	785.14	743.13	794.38	709.36
984	16.4	666.03	621.81	602.6	585.41	747.67	570.62	707.91	752.7	786.89	746.29	797.46	705.58
987	16.45	665.77	621.9	600.3	581.56	746.76	570.89	704.37	761.18	782.54	744.33	799.75	710.26
990	16.5	666.78	621.44	599.65	584.08	746.96	566.95	707.58	754.88	786.13	743.12	799.12	703.59
993	16.55	665.37	618.91	597.61	581.15	747.52	568.92	704.67	754.81	784.46	739.99	794.67	709.14
996	16.6	664.83	618.33	598.26	583.47	746.15	569.25	707.05	758.31	790	737.6	797.37	708.84
999	16.65	661.72	619.31	601.83	576.95	746.94	566.85	707.9	756.16	790.01	744.31	794.66	707.21
1002	16.7	665.45	616.95	599.4	580.96	743	566.83	706.15	751.72	790.5	737.36	787.92	707.45
1005	16.75	665.17	619.69	600.64	580.65	745.15	566.4	704.12	752.42	788.74	737.68	794.05	703.98
1008	16.8	661.59	613.74	599.61	579.83	746.66	564.65	704.93	753.19	784.89	739.02	795.85	702.42
1011	16.85	661.77	617.6	600.22	578.74	747.81	567.36	702.15	752.89	785.54	738.93	797.15	701.67
1014	16.9	659.8	617.16	599.32	580.06	745.56	566.89	703.99	753.8	790.52	735.19	791.24	699.82
1017	16.95	658.87	613.04	595.56	581.51	743.74	568	702.91	752.96	793.56	734.84	793.48	703.18
1020	17	659.39	614.74	599.03	578.16	741.52	566.55	699.27	751.32	789.79	734.33	797.31	700.92
1023	17.05	660.54	614.65	595.04	575.7	744.11	564.45	702.41	753.11	792.88	733.71	791.84	697.89
1026	17.1	659.83	614.78	595.92	577.9	739.19	564.72	706.06	747.27	791.19	730.74	793.61	698.4
1029	17.15	656.87	613.7	595.32	575.39	744.68	561.8	700.31	749.71	792.56	732.53	790	699.51
1032	17.2	657.66	613.04	596.99	573.02	745.53	561.7	699.16	748.03	792.26	733.19	792.19	697.56
1035	17.25	660.99	614.7	595.12	577.59	744.13	560.29	699.96	744.86	793.07	727.72	784.28	697.82
1038	17.3	658.37	614.12	594.48	574.87	744.16	561.49	697.42	742.48	792.34	728.99	784.87	695.28
1041	17.35	656.28	610.12	590.36	574.27	744.63	565.37	700.16	743.56	793.78	730.99	792.76	700
1044	17.4	655.28	610.66	591.33	574.62	743.48	562.61	698.39	745.43	793.86	731.03	794.56	696.79
1047	17.45	657	611.02	591.44	572.3	741.5	560.38	698.12	745.17	797.98	729.21	793.22	695.22
1050	17.5	651.63	609.86	590.06	574.61	743.61	560.48	697.42	744.57	797.19	724.73	786.32	695.28
1053	17.55	655.21	606.5	592.75	573.97	746.46	561.74	699.86	742.02	796.79	724.91	784.85	696.62
1056	17.6	651.87	609.23	589.73	572.76	744.27	564.2	694.2	742.57	798.05	723.77	786.39	689.66
1059	17.65	653.51	607.32	586.13	572.42	743.72	560.62	696	744.93	800.69	724.59	784.31	695.5
1062	17.7	656.11	610.49	589.02	571.41	743.3	556.39	696.21	737.96	797.74	723.39	777.29	691.22
1065	17.75	654.52	607.13	589.4	572.44	742.9	561.53	694.24	740.84	796.56	725.41	782.65	695.18
1068	17.8	653.59	608.13	587.44	570.67	745.27	558.09	691.49	742.2	797.81	723.24	785.71	690.86
1071	17.85	653.21	605.65	589.79	569.68	745	561.8	694.72	739.63	795.39	718.95	782.86	692.26
1074	17.9	653.57	606.76	588.64	571.11	745.97	560.3	694.24	739.62	800.57	723.04	781.9	689.68
1077	17.95	651.78	606.87	587.38	571.05	745.83	560.16	694.38	737.33	797.58	720.29	777.71	692.45
1080	18	651.37	607.02	587.9	569.72	742.93	560.04	693.35	737.18	798.14	718.26	781.08	687.43
1083	18.05	649.19	605.12	586.46	566.2	741.62	556.42	689.95	731.43	796.47	720.87	779.56	687.81
1086	18.1	649.51	603.59	586.68	567.72	745.71	557.76	684.07	735.68	800.41	717.87	778.68	688.29
1089	18.15	649.23	602.64	585.18	564.61	742.35	557.42	690.31	735.45	797.5	718.61	783.22	683.35
1092	18.2	648.44	603.78	584.46	566.85	746.08	560.02	688.88	731.81	803.09	715.71	783.32	687.88
1095	18.25	649.27	601.16	584.32	567.9	749.38	559.63	689.22	732.63	800.23	717.45	781.29	682.53
1098	18.3	644.73	604.12	582.2	566.61	742.75	556.42	686.01	730.3	801.52	715.66	782.86	686.27
1101	18.35	645.97	602.27	584.6	566.82	742.66	556.6	687.68	732.99	800.57	715.51	774.68	682.26
1104	18.4	649.81	602.31	584.37	564.64	746.12	557.49	688.2	729.91	805.5	713.51	779.95	685.21
1107	18.45	645.59	602.28	581.47	565.02	745.82	558.08	690.46	733.41	802.32	712.35	776.81	684.27
1110	18.5	647.14	601.48	582.65	565.25	742.07	559.49	683.65	733.8	804.29	714.78	775.25	681.97
1113	18.55	644.34	600.51	587.21	564.7	744.53	557.15	688.27	730.23	804.25	712.33	775.74	680.85
1116	18.6	644.73	601.41	581.71	564.78	745.77	558.21	683.81	727.09	800.49	712.69	777.47	684.18
1119	18.65	645.97	598.41	579.66	563.7	744.8	555.85	685.54	728.49	804.76	713.65	770.27	681.46
1122	18.7	643.94	601.99	580.73	561.41	741.27	554.88	681.16	731.19	803.81	710.49	776.31	682.93
1125	18.75	646.52	599.37	580.13	565.71	743.82	554.84	685.29	726.53	805.23	710.45	773.85	678.06
1128	18.8	641.96	600.25	577.84	560.47	745.16	556.32	684.6	727.33	802.64	713.08	775.63	681.21
1131	18.85	640.24	598.98	580.81	562.53	743.31	554.45	686.15	726.2	805.71	709.35	768.76	681.17
1134	18.9	642.9	597.61	580.11	565.34	747.1	552.89	685.63	728.48	805.64	708.89	770.81	674.9
1137	18.95	642.24	596.3	578.3	563.39	746.57	555.1	680.91	726.86	806.27	708.23	774.76	678.53
1140	19	640.4	596.58	580.29	560.99	744.74	554.16	681.57	725.33	803.71	706.78	765.72	675.37
1143	19.05	641.42	594.82	580.49	560.16	745.48	553.72	682.11	725.48	802.89	701.06	763.44	676.34
1146	19.1	641.46	596.88	578.72	560.53	746.43	553.13	681.35	726.13	807.71	704.48	763.04	676.51
1149	19.15	639.17	598.77	579.78	560.57	745.37	553.72	682.48	723.86	808.9	704.66	766.78	676.66
1152	19.2	640.45	596.88	575.88	562.28	744.79	555.13	684.87	727.42	808.57	705.95	762.35	676.53
1155	19.25	641.38	594.34	578.83	562.53	741.87	552.08	680.01	724.78	805.62	703.97	766.19	676.26
1158	19.3	640.71	595.57	575.07	557.59	741.26	553.57	679.57	724.85	806.6	701.46	767.57	671.77
1161	19.35	640.22	595.68	574.84	559.23	743.85	554.1	682.53	718.47	806.53	703.93	768.59	672.69
1164	19.4	639.51	595.33	572.79	558.8	741.92	553.76	679.64	721.22	812.21	699.73	765.46	675.57
1167	19.45	638.14	598.41	576.28	560.68	741.74	554.04	679.01	721.85	809.46	705.21	764.88	674.38
1170	19.5	640.91	596.04	576.49	558.5	744.5	549.74	680.23	719.04	813.6	705.07	767.46	671.71
1173	19.55	637.76	596.36	573.91	556.33	740.92	552.08	676.19	722.69	809	702.3	767.44	673.84
1176	19.6	636.06	592.53	577.51	557.42	741.93	550.34	680.16	719.09	806.69	697.45	767.96	672.64
1179	19.65	636.3	593.69	572.9	559.5	741.62	552.55	675.52	718.53	812.9	698.79	762.85	675.39
1182	19.7	641.41	595.06	572	555.35	743.31	551.36	673.4	717.18	810.43	700.18	762.46	667.54
1185	19.75	635.77	592.05	574.09	553.42	745.07	550.69	676.34	722.56	808.29	698.3	759.22	666.72
1188	19.8	636.38	594.53	572.8	555.87	741.9	551.78	675.58	716.66	812.09	697.33	758.57	669.44
1191	19.85	634.91	593.15	572.91	556.95	739.07	551.74	675.91	718.65	811.37	699.29		669.14
1194	19.9	637.16	591.27	573.25	558.24	744.09	550.84	675.97	718.85	810.8	697.8		666.61
1197	19.95	633.56	591.9	568.94	556.97	743.5	549.09	671.31	715.41	811.61	700.45		670.27
1200	20	633.12	590.61	570.88	555.49	738.26	551.21	675.73	716.27	812.36	694.09		669.51
1203	20.05	636.2	589.9	570.24	556.73	742.11	551.78	675.11	711.97	811.63	698.69		664.86
1206	20.1	636.55	589.01	575.16	556.08	742.3	546.13	672.74	712.65	817.2	694.7		663.45
1209	20.15	635.18	593.2	570.39	557.03	742.89	550.26	673.55	714.85	813.86	695.2		668.14
1212	20.2	634.93	589.97	569.11	552.79	742.48	551.06	674.81	715.81	815.44	695.86		665.54
1215	20.25	634.83	589.93	567.79	556.38	742.42	551.66	673.21	713.83	814.23	691.99		667.21
1218	20.3	633.58	589.44	568.39	554.42	739.8	549.95	674.03	714.22	812.79	694.2		666.55
1221	20.35	634.27	589.1	568.46	552.87	742.83	549.99		710.37	813.8	693.77
1224	20.4	635.03	590.45	572.02	549.38	742.06	549.02		715.87	813.8	692.04
1227	20.45	630.91	589.34	570.52	553.27	740.17			714.92	815.62	688.21
1230	20.5		588.8	567.88	554.2	739.4			711.36	815.97	693.67
1233	20.55		589.94	569.55	553.23	743.09			713.78	817.39	693.24
1236	20.6		589.47	571.51	553.48	743.19			712.95	814.04	691.82
1239	20.65		585.66	567.33		742.29			706.38	814.39	689.31
1242	20.7		589.07	565.76		742.65			711.85	816.15	689.03
1245	20.75		586.12	565.92		741.52			710.8	818.36	691.23
				567.16		738.54			706.85	817.09
				568.97		742.42			707.7	816.81
				567.18		741.06			707.77
				566.56		743.42			707.1
				562.57		743.61			703.94
				565.26		742.77			704.44
				564.8		743.22			706.45
				563.53		738.92			706.26
				565.06		737.97			706.8
				567.75		746.08
				563.93		741.62
				564.48		742.4
				562.72		742.81
				563.67		745.26
				562.23		743.86
				564.92		739.22
				561.69		741.36
				560.31
				560.53

## Sheet: 60
Time (s)	Time (min)	NTC 1	NTC 2	NTC 3	E0 1	E0 2	E0 3	E3 1	E3 2	E3 3	E6 1	E6 2	E6 3
0	0	100.9	90.4	75.8	105.19	52.65	87.78	99.46	80.09	95.73	83.43	76.11	106.02
3	0.05	110.78	99.72	94	120.19	79.25	92.61	116.09	83.6	99.04	94.16	90.17	127.83
6	0.1	106.98	132.69	127.05	142.22	107.95	115.32	137.96	90.76	100.98	98.3	92.62	148.43
9	0.15	123.94	156.04	142.62	155.55	144.39	132.54	152.81	109.72	100.02	98.57	105.12	163.85
12	0.2	137.34	167.62	157.46	175.42	178.81	160.46	179.22	127.38	99.3	125.73	99.52	181.71
15	0.25	148.41	179.75	174.54	185.56	202.68	180.4	184.33	150.32	104.3	159.86	104.39	188.42
18	0.3	165.7	204.07	183.35	196.09	228.23	196.61	197.59	160.22	109.43	175.42	98.04	199.07
21	0.35	173.29	209.15	194.03	209.69	229.86	217.63	212.49	176.38	106.61	188.39	104.89	206.68
24	0.4	195.74	217.75	191.67	226.15	236.51	228.22	213.81	177.92	114.68	189.56	121.67	212.32
27	0.45	194.49	226.51	221.28	221.35	239.58	246.63	226.26	182.95	109.45	199.37	126.58	223.91
30	0.5	195.54	225.97	215.34	242.82	241.88	244.64	227.12	192.72	115.12	237.06	136.92	229.77
33	0.55	216.9	231.06	222.49	232.96	247.45	264.62	247.04	210.24	114.59	224.2	134.96	231.63
36	0.6	222.01	236.75	233.75	233.8	256.04	267.9	242.4	209.39	113.58	244.39	144.23	242.21
39	0.65	225.38	245.43	246.42	246.53	254.49	272.54	255.73	207.98	112.05	239.99	142.53	254.16
42	0.7	243.5	258.5	251.41	251.55	259.7	282.74	268.27	220.61	111.7	246.25	152.98	262.49
45	0.75	239.63	253.66	252.32	267	267.36	302.64	261.08	226.45	116	251.63	157.12	257.94
48	0.8	245.17	261.06	260.48	267.09	275.35	286.83	272.14	224.44	117.53	256.87	171.06	260.84
51	0.85	257.35	270.11	275.24	272.74	281.05	303.91	280.09	224.41	119.66	259.09	176.44	269.63
54	0.9	259.43	273.68	281.89	283.45	283.74	313.25	274.15	227.49	120.19	268.85	184.5	266.08
57	0.95	265.43	282.56	272.57	290.1	291.46	315.07	278.44	242.07	123.18	265.9	193.76	272.84
60	1	264.89	287.3	283.56	288.25	295.33	316.36	285.86	242.06	122.99	274.94	188.62	273.94
63	1.05	272.77	290.29	291.28	297.4	300.01	321.65	292.67	241.05	121.57	283.39	186.2	281.38
66	1.1	281.85	293.56	296.73	298.02	301.95	333.89	292.1	239.05	130.94	287.2	166.16	284.21
69	1.15	280.38	303.46	295.08	302.2	300.5	335.21	296.78	249.41	131.72	295.84	168.13	287.33
72	1.2	295.47	303.51	302.5	307.8	311.89	341.45	306.93	257.23	126.2	292.74	188.72	290.18
75	1.25	300.94	302.53	296.88	312.88	313.88	338.98	309.6	262.89	126.71	284.8	193.72	300.99
78	1.3	303.17	305.56	307.58	324.04	316.58	349.01	316.48	255.82	131.17	288.04	202.41	305.29
81	1.35	300.86	316.94	314.59	323.52	325.38	353.31	307.99	271.45	129.86	283.35	215.88	304.71
84	1.4	304.15	328.09	325.46	328.17	329.98	362.51	313.08	267.44	133.44	285.19	227	307.25
87	1.45	309.35	328.34	319.22	326	331.43	366.06	320.11	275.15	134.07	300.6	223.17	316.77
90	1.5	313.53	325.86	329.78	336.38	332.87	364.66	325.75	276.51	134.07	302.81	223.55	315.53
93	1.55	321.31	336.02	324.98	341.48	338.55	372.79	326.45	282.03	130.73	304.38	220.47	320.48
96	1.6	324.99	339.59	334.51	342.48	345.08	372.52	327.53	282.71	137	310.66	222.27	323.37
99	1.65	329.9	336.51	335.91	352.11	350.95	371.65	333.3	287.21	136.96	309.25	226.85	327.48
102	1.7	338.26	354.04	335.45	352.5	350.03	379.81	338.42	292.1	140.3	315.02	234	339.72
105	1.75	339.56	348.64	339.42	357.59	352.6	380.27	339.77	285.7	136.77	317.28	240.85	327.34
108	1.8	344.13	353.73	344.11	359.34	358.12	384.26	352.87	289.63	140.45	312.55	249.45	335.99
111	1.85	351.81	354.64	348.39	360.59	365.24	395.4	344.5	301.34	144.62	318.54	258.63	343.7
114	1.9	349.52	365.81	343.61	364.57	372.73	392.82	357.18	296.07	142.03	317.12	265.49	340.41
117	1.95	348.18	366.31	352.12	370.68	363.99	395.27	357.29	299.14	139.71	323.85	263.45	346.46
120	2	352.52	367.05	356.41	371.52	372.08	393.41	356.55	310.66	145.54	331.14	242.11	350.86
123	2.05	366.06	371.76	356.07	375.04	372.05	395.81	359.32	309.21	141.35	331.35	242.52	350
126	2.1	364.96	375.5	366.35	378.43	382.18	399.25	364.25	318.82	143.72	344.15	256.52	350.69
129	2.15	362.9	375.73	367.73	384.89	375.73	400.22	371.45	316.59	143.59	328.85	264.33	356.78
132	2.2	371.18	385.45	366.84	387.8	379.89	403.19	371.2	321.62	145.92	343.73	278.33	356.69
135	2.25	374.49	380.54	373.53	389.58	384.58	410.2	370.49	323.21	150.71	341.79	297.64	360.53
138	2.3	371.81	387.79	373.28	385.16	387.82	409.76	377.5	325.86	150.78	353.74	286.53	359.94
141	2.35	389.75	383.62	378.28	399.04	388.61	411.41	377.39	330.59	155.76	348.22	280.68	368.25
144	2.4	378.58	394.51	377.3	396.51	390.19	412.8	377.5	337.55	153.79	348.93	281.22	369.22
147	2.45	392.62	396.29	388.16	401.19	396.4	415.18	383.28	339.93	150.24	345.18	291.88	370.32
150	2.5	386.12	397.88	384.51	402.81	397.5	414.62	384.89	346.7	150.92	352.52	299.22	373.08
153	2.55	391.51	400.57	385.07	399.65	401.53	410.28	385.84	340.48	153.44	344.5	300.09	377.86
156	2.6	396.53	404.39	389.76	404.27	399.53	420.77	386.27	342.63	156.72	344.27	301.48	376.87
159	2.65	399.15	409.09	386.39	409.28	399.92	417.71	391.56	343.54	156.36	359.47	283.01	377.34
162	2.7	395.74	403.18	393.6	410.54	402.51	421.55	391.01	348.27	158.35	356.11	277.59	385.71
165	2.75	401.24	406.11	395.17	416.11	405.96	418.59	396.94	352.76	157.87	362.79	304.27	382.93
168	2.8	406.04	406.02	397.83	417.74	409.43	423.55	397.76	356.58	156.63	364.43	309.84	385.75
171	2.85	408.99	408.35	397.17	416.06	405.94	426.19	396.03	360.59	163.85	361.38	309.95	391.47
174	2.9	404.07	409.68	394.44	421.25	409.43	430.12	405.43	360.73	159.11	372.68	316.03	395.6
177	2.95	407.33	417.16	405.29	416.18	406.52	423.58	401.98	362.33	162.4	367.87	310.12	391.42
180	3	417.77	421.94	397.73	426.37	410.52	425.89	405.53	369.02	161.11	373.82	325.11	392.05
183	3.05	416.59	418.71	406.69	424.57	415.17	426.05	410.75	358.26	164.71	365.43	322.32	399.53
186	3.1	416.15	424.86	407.06	425.93	413.81	426.59	405.72	364.23	162.79	379.64	325.53	399.64
189	3.15	424.45	417.09	409.7	432.33	407.53	426.21	409	376.35	169.64	369.07	328.59	393.77
192	3.2	421.96	427.82	406.62	426.75	412.9	428.78	409.95	381.54	165.04	376.17	336.88	400.43
195	3.25	429.12	425.73	407.82	430.78	414.2	425.52	411.9	373.24	164.16	386.26	344.63	403.43
198	3.3	420.16	427.55	406.09	435.82	417.26	425.25	414.39	378	163.62	375.11	342.4	403.57
201	3.35	422.16	424.85	411.86	434.83	415.6	430.71	413.95	374.78	164.12	379.47	338.2	409.46
204	3.4	426.32	431.79	414.2	433.89	420.12	428.97	418.6	383.65	166.3	378.46	325.27	401.18
207	3.45	429.98	425.03	416.59	440.43	419.57	429.84	420	385.22	170.67	384.64	330.65	414.99
210	3.5	430	424.59	409.56	438.48	422.9	422.18	415.38	387.34	169.62	393.45	332.43	412.88
213	3.55	433.17	432.57	416.64	439.14	421.54	428.46	416.29	391.03	167.22	392.17	338.83	408.9
216	3.6	434.59	427.84	418.51	437.07	418.1	431.01	421.6	387.36	172.33	392.47	348.87	413.68
219	3.65	435.12	425.27	417.38	437.64	416.67	430.51	421.12	396.55	172.19	390.17	346.09	411.19
222	3.7	437.25	427.2	417.29	441.25	413.63	428.86	423.52	395.55	172.88	403.31	366.9	416.37
225	3.75	436.14	438.82	419.41	441.27	421.09	432.38	422.48	394.11	175.11	395.47	363.01	414.41
228	3.8	432.7	438.03	417.84	444.43	421.93	432.56	430.12	398.13	170.57	400.74	356.77	416.64
231	3.85	438.01	434.34	423.72	444.76	422.76	428.14	420.28	399.92	175.63	394.04	370.78	420.16
234	3.9	436.38	439.23	420.4	441.89	419.91	434.56	422.77	398.98	174.26	398.15	367.1	416.19
237	3.95	432.35	435.02	414.49	445.4	416.6	427.23	427.32	404.9	174.06	401.57	358.03	419.37
240	4	436.27	439.88	422.93	440.46	417.42	422.56	426.39	399.47	173.54	401.24	351.02	422.26
243	4.05	439.81	438.97	422.28	442.38	421.4	425.97	427.69	402.54	179.58	404.11	339.75	424.36
246	4.1	446.03	443.98	425.99	444.02	423.6	426.93	430.87	410.94	182.36	398.73	353.09	417.91
249	4.15	444.84	438.74	429.95	450.84	423.47	425.09	429.75	409.4	180.65	408.16	367	420.82
252	4.2	444.9	438.33	422.08	445.33	423.11	425.64	432.78	409.67	180.83	408.01	369.87	421.88
255	4.25	445.38	438.75	422.68	447.52	420.79	424.35	433.59	410.83	174.29	397.64	373	426.46
258	4.3	445.34	438.71	424.32	444.94	417.56	427.46	429.02	403.51	180.9	401.9	377.52	428.37
261	4.35	442.32	441.52	425.82	449.96	417.36	426.4	431.68	407.94	181.1	405.14	385.03	425.13
264	4.4	444.02	437.41	421.75	447.43	419.83	424.28	434.61	411.23	183.33	403.62	381.05	425.97
267	4.45	447.15	438.32	422.53	441.29	421.28	421.08	436.21	415.96	186.96	410.7	376.93	432.16
270	4.5	448.83	438.95	426.05	447.61	423.13	420.37	438.27	413.7	185.87	411.52	375.66	431.01
273	4.55	447.98	442.07	425.14	443.49	417.96	422.72	432.73	411.98	181.16	410.64	367.62	431.48
276	4.6	452.58	439.13	427.7	446.03	422.74	424.5	437.14	414.51	184.16	409.85	367.69	428.9
279	4.65	448.85	442.33	422.99	442.43	419.62	418.25	440.19	417.56	185.68	410.42	369.92	434.74
282	4.7	448.23	443.05	429.27	443.92	422.72	426.05	439.4	421.22	187.72	408.53	371.66	429.13
285	4.75	451.1	440.32	426.97	443.07	417.58	422.22	434.85	417.6	187.69	410.19	372.87	435
288	4.8	447.89	440.09	428.81	446.25	418.82	423.37	435.47	423.08	187.45	411.49	399.17	434.7
291	4.85	451.72	441.86	427.63	447.79	423.1	423.79	438.7	422.69	184.92	413.74	389.61	438.84
294	4.9	446.18	440.49	423.99	437.94	420.11	417.55	436.3	418.53	190.86	413.19	402.19	434.57
297	4.95	450.26	439.38	425.28	437.67	419.83	420.61	442.26	421.07	185.69	415.81	392.04	432.28
300	5	448.68	437.05	423.25	445.84	424.07	417.78	432.87	423.75	191.79	417.11	382.04	436.96
303	5.05	449.44	438.02	426.49	443.71	418.9	419.08	436.22	426.67	186.68	412.82	384.06	430.36
306	5.1	452.34	440.27	423.04	439.94	419.04	418.71	436.08	427.54	191.5	423.28	388.3	431.95
309	5.15	451.5	439.36	428.44	444.76	417.09	419.82	444.17	430.48	190.47	419.11	402.22	431.6
312	5.2	448.67	441.9	422.47	441.57	415.08	419.14	442.81	423.05	189.44	414.91	410.03	440.01
315	5.25	451.23	441.19	428.59	442.4	416.37	417.73	438.04	430.63	194.1	422.19	398.74	436.28
318	5.3	447.09	433.16	425.81	440.27	417.03	416.74	437.06	431.15	194.56	418.64	395.02	430.6
321	5.35	450.86	437.32	426.31	445.88	413.7	414.5	439.32	427.15	190.87	414.25	401.35	432.9
324	5.4	446.48	436.02	421.81	444.91	418.19	416.05	437.32	428.41	190.81	415.06	388.22	436.18
327	5.45	447.47	436.26	428.86	434.38	422.15	415.7	435.29	430.58	198.4	417.74	390.5	432.46
330	5.5	449.66	439.98	426.01	437.59	413.5	414.51	437.67	427.79	194.92	420.82	401.69	435.32
333	5.55	453.54	437.08	422.53	436.79	417.97	416.57	441.7	431.44	192.23	415.72	398.65	442.49
336	5.6	449.8	433.96	424	439.66	415.4	415.19	438.14	432.03	196.58	418.74	399.04	432.79
339	5.65	453.81	434.12	421.13	435.71	411.48	419.63	438.56	433.2	198.56	415.98	389.99	436.24
342	5.7	452.86	436.4	426.16	433.67	414.53	411.1	442.22	430.97	195.39	423.59	400.83	437.4
345	5.75	447.28	437.74	424.28	438.29	412.12	413.99	437.17	437.98	194.47	426.55	398.13	437.53
348	5.8	447.42	432.79	420.83	440.45	415.83	411.43	442.25	435.39	195.14	424.05	416.42	434.98
351	5.85	451.53	435.37	424.04	434.85	411.87	411.67	441.92	438.85	198.07	420.88	421.43	435.31
354	5.9	452.21	432.05	420.37	438.8	414.17	411.9	442.85	437.79	197.59	426.48	420.73	437.14
357	5.95	447.66	427.9	420.74	438.86	415.58	410.42	436.71	435.01	201.26	422.48	417.63	437.37
360	6	446.3	433.12	422.35	437.33	417.03	410.72	438.32	436.18	200.27	428.25	414.03	434.78
363	6.05	451.73	426.67	421.94	434.68	405.56	406.13	439.36	433.58	202.4	429.25	404.05	436.79
366	6.1	449.56	430.89	422.69	438.09	414.05	410.01	437.4	435.19	198.16	429.9	404.22	436.68
369	6.15	446.45	431.36	421.48	430.33	410.04	410.49	437.82	435.9	196.29	432.77	397.59	440.62
372	6.2	447.84	431.63	417.76	435.48	411.33	407.58	436.33	439.24	202.25	426.88	389.45	435.98
375	6.25	446.32	428.53	420.97	433.2	411.72	408.55	438.55	439.49	200.96	429.48	411.62	440
378	6.3	446.57	424.81	419.93	433.26	410.71	406.03	441.8	443.87	201.48	425.98	413.89	436.58
381	6.35	443.73	430.12	418.35	432.46	412.89	399.67	436.62	441.57	203.74	435.24	413.67	436.52
384	6.4	447.37	432.9	415.49	432.88	412.4	403.09	443.68	442.29	203.77	424.51	410.55	437.42
387	6.45	446.78	432.03	419.54	433.18	412.47	401.92	438.48	443.72	200.86	423.98	414.86	433.77
390	6.5	446.48	428.18	417.89	428.72	411.35	405.96	435.23	441.36	199.51	422.06	421.57	435.11
393	6.55	446.65	429.71	415.61	433.23	409	403.74	437.73	441.52	209.04	424.84	420.45	439.84
396	6.6	444.98	431.34	420.1	427.57	408.13	400.06	434.98	439.17	204.88	424.99	438.19	442.72
399	6.65	444.81	426.35	416.08	426.29	410.4	402.06	436.75	435.42	205.82	427.23	427.91	434.17
402	6.7	445.49	427.59	414.55	428.73	411.37	399.24	434.36	436.93	208.72	425.65	430.89	433
405	6.75	442.67	425.74	420.39	429.68	408.77	401.66	435.78	439.09	204.23	425.16	421.91	436.95
408	6.8	442.84	422.03	421.19	424.9	408.76	404.12	439.13	437.56	207.34	424.54	418.21	433
411	6.85	448.61	427.97	416.91	426.68	409.52	398.94	434.05	440.59	207.07	426.62	416.31	436.68
414	6.9	441.97	427.51	411.24	422.11	410.05	397.33	436.1	441.55	203.4	425.46	416.87	431.85
417	6.95	445.06	429.99	417.44	429.13	409.81	396.35	436.81	437.97	207.26	423.84	422.88	433.94
420	7	443.05	424.35	418.73	425.36	409.89	397.77	431.89	446.62	206.91	431.67	429.31	434.11
423	7.05	442.86	421.58	414.62	422.56	407.63	394.99	432.75	443.37	208.31	422.97	423.9	432.47
426	7.1	442.66	424.77	414.3	419.25	407.07	395.32	432.77	441.16	208.6	424.62	433.39	437.01
429	7.15	439.21	423.88	412.16	426.06	408.27	399.49	435.7	443.39	206.95	425.06	438.88	438.24
432	7.2	438.61	417.12	408.46	425.87	408.65	392.42	432.15	444.59	208	426.41	449.46	435.47
435	7.25	439.41	422.42	410.98	419.77	406.7	395.8	435.84	439.17	208.89	427.04	435.8	432.24
438	7.3	439.58	420	405.61	420.32	405.86	396.42	430.76	441.05	213.91	418.91	437.95	436.14
441	7.35	442.94	421.38	412.13	419.66	403.9	394.53	435.6	446.89	211.1	423.99	421.19	437
444	7.4	444.73	424.46	410.9	422.45	408.54	393.68	431.21	442.27	213.68	427.47	435.1	436.22
447	7.45	442.77	417.04	408.87	419.24	405.83	393.26	432.8	436.72	208.7	425.62	424.38	431.83
450	7.5	438	421.15	408.31	419.42	406.01	390.27	430	437.5	209.65	424.4	423.72	437.99
453	7.55	434.88	421.86	415.28	423.84	404.03	393.49	432.63	438.47	210.71	427.57	430.31	433.88
456	7.6	437.51	428.2	407.33	417	408.78	392.59	433.52	436.14	211.55	425.24	435	432.48
459	7.65	436.95	418	405.49	420.04	403.85	387.59	431.12	444.98	212.25	424.03	437.23	432.38
462	7.7	443.28	419.6	409.16	418.73	406.51	390.75	434.5	442.41	212.27	426.13	434.61	435.45
465	7.75	439.1	416.8	406.82	413.14	402.2	389.42	433.54	437.8	213.86	425.77	425.09	432.22
468	7.8	434.53	421.88	405.72	418.69	400.09	393.62	433.58	439.47	211.52	424.64	429.07	430.94
471	7.85	439.11	418.84	404.57	413.64	404.73	387.67	433.67	438.62	212.48	425.7	433.49	436.42
474	7.9	437.22	416.95	409.29	415.28	404.69	391.93	430.72	445.36	215.6	424.36	444.94	432.86
477	7.95	434.23	416.56	405.77	413.64	404.35	388.89	435.35	441.24	212.83	429.46	446.72	433.51
480	8	440.27	421.74	403.68	414.19	399.64	388.12	426.64	438.33	215.81	426.02	435.68	431.75
483	8.05	435.02	416.74	405.39	407.2	403.99	388.13	429.31	440.81	217.16	426.6	433.55	436.17
486	8.1	434.04	416.99	402.5	413.74	399.1	390.62	431.69	440.66	218.81	423.92	434.52	431.31
489	8.15	434.28	416.89	405.5	414	402.28	387.55	430.53	440.69	212.76	425.32	426.54	433.48
492	8.2	434.09	416.08	400.13	412.79	403.38	385.28	429.36	439.03	215.02	423.79	429.04	431.74
495	8.25	430.61	415.82	402.74	410.16	400.36	390.09	428.12	441.93	218.86	428.38	435.14	433.08
498	8.3	433.24	418.62	404.64	409.48	405.49	384	423.99	439.36	221.53	427.89	432.71	429.52
501	8.35	429.7	416.23	401.05	409.8	400.5	388.56	428.02	439.14	217.24	426.36	443.82	430.71
504	8.4	436.02	416.37	400.59	410.8	402.88	384.6	428.39	440.1	217.83	426.54	441.6	431.16
507	8.45	432.72	412.4	395.51	408.03	398.65	384.99	426.97	439.58	217.18	425.37	438.33	432.53
510	8.5	430.22	415.14	398.57	406.69	399.34	382.52	427.47	438.81	214.6	421.82	431.62	428.24
513	8.55	429.34	412.21	391.98	409.78	404.81	380.49	423.38	436.46	221.93	425.49	420.97	429.62
516	8.6	429.48	418.2	399.7	406.96	401.11	380.78	427.31	438.14	221.2	426.53	429.4	432.12
519	8.65	429.02	410.62	399.46	403.57	401.61	385.88	423.28	436.43	221.06	426.52	437.67	429.65
522	8.7	427.81	410.97	400.6	404.56	401.29	387.93	432.18	442.38	220.84	419.7	439.91	430.46
525	8.75	429.93	410.45	396.36	408.65	400.69	381.42	428.03	441.04	217.42	423.37	440.47	430.39
528	8.8	429.89	413.13	396.29	407.13	400.67	382.13	424.38	443.97	221.25	422.88	438.6	426.57
531	8.85	426.73	413.64	395.21	406.89	404.19	382.14	428.6	438.63	222.35	426.02	440.42	425.03
534	8.9	427.63	414.3	395.61	406.86	402.35	379.16	429.39	436.38	217.36	425.64	435.49	428.75
537	8.95	430.01	412.57	400.46	404.06	397.55	382.34	422.54	439.46	223.61	422.04	430.11	425.97
540	9	429.75	409.67	397.45	402.84	399.68	383.63	423.8	438.44	224.73	421.61	439.8	429.88
543	9.05	429.21	407.4	397.07	402.42	402.76	381.74	421.25	436.51	223.17	423.23	447.6	427.77
546	9.1	426.1	407.8	396.62	402.72	401.05	383.96	425.73	436.7	219.48	423.58	438.3	426.36
549	9.15	423.72	413.12	393.37	402.08	398.58	379.61	424.65	434.38	219.9	423.46	431.55	430.25
552	9.2	424.99	405.82	394.36	403.27	399.43	378.96	423.38	435.23	219.44	423.09	427.09	428.68
555	9.25	423.28	409.21	395.32	403.78	396.96	377.88	419.52	435.52	222.49	420.69	442.08	427.42
558	9.3	425.39	405.28	394.21	400.53	399.73	382.86	422.31	436.54	228.47	423.96	448.72	421.4
561	9.35	423.88	408.98	393.44	399.17	400.02	380.07	424.83	436.22	218.4	423.66	444.86	428.52
564	9.4	427.92	408.77	392.68	395.77	397.98	377.88	419.83	434.88	224.27	424.57	439.84	425.01
567	9.45	426.54	407.74	388.12	399.09	395.87	382.73	421.63	434.98	224.53	419.67	433.55	424.37
570	9.5	423.74	409.4	395.32	399.53	403.44	375.52	422.98	434.25	219.95	418.81	430.78	423.08
573	9.55	425.94	404.75	389.84	401.02	393.99	377.73	424.41	433.05	226.42	415.28	429.7	422.31
576	9.6	423.38	410.11	391.27	404.22	403.52	377.73	420.38	436.59	225.83	425.18	419.04	424.19
579	9.65	425.34	405.24	390.44	399.5	397.82	374.69	423.74	435.48	226.17	421.05	425.39	420.74
582	9.7	420.57	407.19	388.47	394.8	397.38	374.39	423.76	436.89	223.43	421.09	423.09	428.02
585	9.75	421.66	403.46	393.21	397	398.65	375.28	424.71	438.81	225.03	420.39	437.26	423.42
588	9.8	423.74	405.99	389.5	398.7	396.05	376.31	424.58	429.88	224.99	417.04	432.96	423.38
591	9.85	425.28	401.52	392.16	398.37	397.3	371.86	423.37	430.73	229.55	419.59	434.92	420.96
594	9.9	421.26	399.33	389.13	396.68	397.34	373.45	420.03	436.67	229.28	417.99	429.31	416.45
597	9.95	421.3	405.17	391.1	397.57	395.02	374.82	417.39	431.55	230.82	418.33	433.66	420.56
600	10	421.95	398.22	384.85	398.44	395.84	370.96	417.46	433.18	225.66	420.12	428.25	421.3
603	10.05	426.34	402.15	385.57	397.84	395.28	374.09	416.34	431.84	226.56	422.36	433.63	425.83
606	10.1	416.31	401.87	386.3	395.83	393.34	371.49	420.55	429.3	224.36	417.6	441.58	418.62
609	10.15	421.23	401.75	386.53	394.15	398.34	374.4	414.8	433.25	227.59	419	435.62	423.06
612	10.2	421.88	399.55	386.09	394.62	398.17	369.51	417.68	432.02	227.42	415.66	437.02	421.01
615	10.25	423.78	397.39	388.54	396.88	391.53	370.76	420.49	433.5	225.58	416.93	426.06	426.97
618	10.3	415.8	402.86	384.1	393.17	393.4	371.56	417.81	430.54	226.52	420.46	425.14	420.44
621	10.35	415.91	403.03	382.07	395.57	396.56	372.8	416.93	430.1	229.58	414.43	422.87	417.5
624	10.4	418.93	397.24	387.06	396.23	397.17	372.43	418.13	433.54	229.16	415.83	426.62	418.71
627	10.45	417.31	401.82	387.57	392.17	396.7	373.35	414.78	429.17	229.79	418.51	431.79	420.74
630	10.5	416.95	398.94	388.08	393.03	394.75	373.32	416.79	435.25	227.63	418.7	434.7	419.79
633	10.55	414.8	398.11	388.64	395.93	394.22	368.04	412.68	427.6	231.64	416.06	435.36	419.4
636	10.6	414.87	391.65	387.86	391.36	392.39	374.18	415.18	429.4	228.39	414.8	428.66	417.16
639	10.65	415.81	397.19	383.85	394.9	396.34	371.65	417.62	433.1	224.75	417.51	427.41	420.89
642	10.7	415.48	399.25	383.32	391.44	393.2	369.43	416.88	423.6	226.33	413.34	436.83	420.55
645	10.75	414.95	398.8	383.9	394.48	393.93	367.99	415.36	426.32	224.95	415.47	434.7	419.28
648	10.8	413.47	397.15	386.32	390.01	395.82	370.09	413.31	430.86	231.47	413.77	431.25	412.07
651	10.85	412.5	394.84	384.45	389.56	392.77	369.59	411.96	429.86	227.23	410.97	436.26	417.54
654	10.9	414.31	396.55	386.3	385.73	395.86	369.27	417.89	428.2	230.85	413.53	426.13	413.92
657	10.95	416.89	392.44	381.24	389.26	396.77	369.11	413.03	424.83	230.69	416.43	420.85	415.15
660	11	412.71	396.6	383.1	390.56	399.18	367.86	414.44	432.04	230.16	415.63	422.55	414.66
663	11.05	413.37	391.56	380.5	393.88	395.63	375.33	412.16	428.63	232.77	414.1	422.58	412.91
666	11.1	409.5	398.21	381.93	388.43	394.17	369.54	410.79	425.27	230.39	417.93	430.39	414.63
669	11.15	411.08	394.91	383.96	387.66	387.97	367.91	408.75	429.13	231.67	414.93	434.38	417.93
672	11.2	411.8	392.94	383.06	389.34	393.93	368.56	415.73	432.77	233.84	415.09	427.73	417.81
675	11.25	417.33	392.83	383.58	391.3	392.48	365.77	413.68	425.29	232.79	412.69	422.38	415.94
678	11.3	411.49	392.86	380.59	388.55	394.85	369.06	412.61	432.51	234.34	410.72	423.95	412.2
681	11.35	413.58	395.29	381.97	386.11	394.51	367.01	405.93	427.01	232.03	413.23	426.41	415.28
684	11.4	412.87	392.68	378.47	386.12	394.36	364.9	408.7	422.73	230.93	413.6	431.89	413.51
687	11.45	410.12	393.17	381.27	384.88	396.84	369.5	410.74	423.17	234.42	410.66	428.92	413.46
690	11.5	411.87	393.42	378.08	385.75	394.3	365.42	411.63	426.78	232.2	414.54	431.26	412.06
693	11.55	412.37	388.2	380.63	383.95	394.91	365.72	410.84	430.18	231.51	410.02	424.12	410.6
696	11.6	409.81	392.66	383.28	385.54	392.48	368.96	409.27	428.46	235.48	410.55	422.35	414.73
699	11.65	408.65	392.03	379.47	382.15	388.36	367.07	407.63	425.95	234.28	409.78	424.06	413.26
702	11.7	408.75	395.64	378.82	382.54	393.75	364.8	411.08	429.23	233.99	414.9	426.67	412.4
705	11.75	408.96	394.59	384.5	380.73	390.52	366.14	412.6	423.6	230.52	408.56	422.24	413.39
708	11.8	407.91	391.1	381.42	387.81	394.02	364.92	409.9	426.38	234.25	409.68	426	413.4
711	11.85	409.39	388.7	379.77	383.54	390.47	366.01	406.99	424.98	235.95	412.12	425.75	413.34
714	11.9	408.24	392.43	375.04	384.63	390.75	367.69	404.8	427.01	233.92	411.67	423.87	407.71
717	11.95	406.37	392.99	379.76	378.38	395.79	368.12	405.88	430.3	233.07	410.27	420.9	413.03
720	12	411.25	393.4	379.88	379.38	391.29	363.92	411.65	423.1	238.29	409.06	417.72	412.51
723	12.05	411.54	392.5	376.28	380.35	389.43	365.59	407.45	424.25	232.8	408.1	419.21	412.46
726	12.1	410.16	387.07	374.56	385.24	389.4	362.93	405.31	423.17	236.25	410.2	421.7	410.85
729	12.15	408.68	388.55	375.88	382.14	392.2	365.47	405.64	425.57	238.45	408.65	420.93	406.11
732	12.2	407.17	388.29	376.52	378.26	395.46	366.73	402.66	428.46	235.89	409.56	417.1	410.37
735	12.25	408.16	387.54	377.46	376.09	392.68	364.26	408.28	425.63	236.05	407.38	419.75	410.54
738	12.3	407.74	388.74	376.34	379.28	388.64	364.28	407.28	423.04	237.46	410.21	420.96	411.9
741	12.35	405.9	389.43	376.1	378.91	392.54	369.33	408.03	424.85	236.73	409.51	418.71	410.33
744	12.4	405.88	389.23	373.08	380.27	391.85	362.58	408.8	425.09	234.97	410.25	412.31	409.86
747	12.45	405.13	384.36	376.85	380.72	389.34	360.6	408.19	422.65	233.49	409.95	416.04	411.59
750	12.5	408.27	389.07	375.13	379.58	392.23	363.15	408.12	427.45	235.61	411.97	424.6	409.98
753	12.55	405.02	389.31	377.12	380.03	387.54	362.36	405.92	425.46	237.01	411.19	423.18	411.96
756	12.6	405.24	385.99	377.25	376.88	393.68	364.53	408.86	424.22	238.91	411.66	418.63	412.8
759	12.65	405.54	387.36	371.35	378.87	391.59	363.36	404.87	421.45	238.7	410.29	420.05	409.15
762	12.7	408.42	387.31	369.96	380.12	393.28	364.5	409.42	423.64	237.88	412.1	414.65	408.14
765	12.75	401.38	383.32	373.95	378.24	394.17	364.59	404.75	420.85	235.46	408.22	419.14	406.28
768	12.8	405.61	388.42	371.07	377.97	392.86	363.65	405.8	423.23	233.59	408.09	419.26	408.05
771	12.85	406.01	384.71	373.75	379.04	392.85	360.39	403.64	421.97	235.58	406.4	420.22	410.52
774	12.9	399.34	385.02	373.18	377.44	388.03	357.87	403.54	420.36	238.18	401.14	426.28	407.39
777	12.95	404.04	386.71	369.79	376.65	391.29	360.7	404.94	422.91	242.54	402.23	425.98	403.64
780	13	409.98	383.32	375.14	374.23	390.94	363.24	405.78	421.74	237.5	404.66	422.37	409.96
783	13.05	403.72	384.01	368.04	373.17	390.76	359.23	406.07	418.96	240.44	408.95	419.44	411.52
786	13.1	403.44	384.65	372.62	373.74	391.04	362.58	403.38	420.27	238.84	407.33	418.3	407.2
789	13.15	405.89	386.3	375.08	378.57	394.67	360.35	405.61	416.76	237.81	409.38	421.66	407.28
792	13.2	404.1	385.68	368.62	375.8	388.73	361.78	402.15	416.4	237.16	409.07	415.69	403.83
795	13.25	397.66	387.08	370.73	374.02	389.86	364.06	401.34	424.91	239.17	407.1	417.26	407.41
798	13.3	401.34	386.56	368.44	376.21	390.03	361.87	407.87	422.93	239.49	407.15	418.9	409.76
801	13.35	406.3	389.28	372.72	373.06	393.05	362.29	404.46	420.39	241.5	405.16	417.42	404.02
804	13.4	401.36	389.16	370.03	375	388.32	359.77	407.01	412.62	237.93	402.4	415.22	408.3
807	13.45	405.72	382.23	369.52	374.08	391.57	361.32	405.36	421.78	241.9	406.61	414.29	408.73
810	13.5	405.37	385.35	367.64	370.68	388.64	359.4	403.96	419.28	241.74	409.22	414.59	408.73
813	13.55	400.53	386.65	374.03	371.59	390.19	359.19	402.88	419.76	243.49	403.78	413.86	402.98
816	13.6	401.92	384.2	370.56	372.16	389.01	359.52	400.08	420.37	239.75	403.28	416.6	406.22
819	13.65	399.7	383.25	370.98	375.76	389.25	360.84	404.32	416.68	241.13	407.49	416.34	398.32
822	13.7	404.5	380.85	368.81	376.2	387.46	360.98	406.98	419.77	238.48	407.13	419.56	405.69
825	13.75	401.92	384.7	368.68	374.21	388.83	357.15	400.35	419.61	240.52	401.33	414.64	406.33
828	13.8	403.23	381.83	369.32	374.47	388.44	360.9	402.47	417.22	240.35	406.4	413.96	406.41
831	13.85	399	383.42	368.26	374.16	389.92	357.31	401.44	422.29	242.82	400.58	418.09	404.32
834	13.9	401.28	385.34	369.31	369.37	391.82	358.91	402.29	413.94	242.14	405.32	415.43	402.21
837	13.95	399.86	377.69	373	376.96	392.84	360.02	402.51	415.54	244.24	403.14	414.82	407.67
840	14	398.23	387.77	361.9	374.99	389.04	360.2	402.97	419.13	243.06	405.78	412.44	404.47
843	14.05	400.89	384.1	371.59	375.48	392.05	361.52	399.8	420.34	244.42	401.9	414.14	405.33
846	14.1	400.96	381.78	369.61	369.55	389.73	356.79	403.02	420.02	245.78	400.04	412.99	404.06
849	14.15	398.08	384.62	368.33	373.76	392.71	359.25	401.89	416.17	241.7	410.23	408.13	402.78
852	14.2	396.41	383.69	368.3	374.25	388.23	358.61	399.46	420.46	242.02	406.4	409.61	401.18
855	14.25	396.79	382.38	370.54	371.81	393.65	358.06	401.99	416.62	244.94	401.11	411.55	403.83
858	14.3	398	379.19	363.89	374.22	387.53	358.91	403.32	419.61	244.25	403.09	416.23	397.69
861	14.35	399.07	383.99	370.68	369.28	386.15	355.44	402.56	412.31	244.02	400.02	420.34	402.79
864	14.4	396.92	382.34	370.11	372.26	389.02	358.33	397.38	417.5	238.41	402.58	414.62	401.25
867	14.45	398.57	381.19	362.79	371.04	390.05	356.31	395.66	420.41	239.78	402.64	410.08	403.46
870	14.5	403.55	380.93	366.24	363.88	388.68	355.63	403.76	417.42	246.68	399.39	416.23	403.35
873	14.55	399	384.45	364.22	372.07	392.5	353.67	406.35	416.73	238.37	401.89	408.66	407.08
876	14.6	398.53	383.76	367.05	369.17	389.37	354.91	399.9	412.69	242.59	400.82	410.49	402.24
879	14.65	397.45	381.39	369.28	366.53	387.39	359.98	396.14	411.01	242.38	406.77	410.7	403.99
882	14.7	398.19	379.66	366.04	370.2	393.02	359.53	401.79	413.38	243.21	400.75	410.53	403.34
885	14.75	396.68	381.92	366.3	365.91	387.25	357.22	399.88	417.21	245.89	407.48	419.1	402.37
888	14.8	398.63	379.66	367.2	366.42	387.02	355.51	398.43	417.59	249.4	397.87	415.33	400.03
891	14.85	397.77	380.67	364.98	367.17	392.84	357.02	399.3	413.98	243.14	401.73	415.51	397.89
894	14.9	396.12	379.77	363.75	371.6	392.58	355.72	400.08	417.26	243.25	397.42	416.36	397.15
897	14.95	401.32	381.8	365.85	371.53	393.44	356.36	401.47	417.35	244.51	397.76	414.72	396.93
900	15	390.88	380.21	366.95	368.35	389.72	354	399.61	415.56	245.65	398.9	412.28	402.46
903	15.05	396.12	380.62	364.91	372.12	391.43	352.93	400.66	410.42	242.96	397.41	406.31	401.84
906	15.1	399.52	381.56	369.07	368.33	388.36	356.53	397.37	413.95	244.67	394.82	416.03	402.58
909	15.15	397.81	380.43	362.26	371.49	391.52	352.99	397.98	415.4	243.82	402.97	412.67	403.02
912	15.2	392.68	378.83	365.84	367.24	387.31	357.62	399.92	413.13	247.62	395.5	409.12	400.86
915	15.25	396.44	378.64	365.52	370.45	389.52	356.73	397.06	413.33	247.62	398.16	411.03	399.06
918	15.3	397.69	379.71	368.27	368.88	387.43	359.36	397.55	410.81	242.85	396.75	407.73	394.86
921	15.35	396.35	372.18	362.45	371.78	391.55	355.9	397.46	415.11	248.97	399.93	409.88	396.08
924	15.4	398.05	381	361.64	367.94	388.75	355.93	394.57	417.93	249.37	401.37	412.08	403.46
927	15.45	396.91	379.62	364.39	367.01	391.1	353.44	394.77	420.63	247.03	396.5	404.43	397.95
930	15.5	396.43	383.26	365.16	368.72	389.91	356.29	396.28	417.24	243.25	395.36	413.29	400.09
933	15.55	393.81	379.46	362.96	363.31	390.28	356.5	398.75	416.17	244.23	394.96	411.58	401.21
936	15.6	394.88	380.59	366	365.68	389.74	353.74	399.5	414.98	251.16	399.28	411.97	399.26
939	15.65	399.11	379.19	365.33	370.67	388.79	353.52	398.85	411.64	242.61	399.14	413.55	398.34
942	15.7	393.42	379.12	359.07	364.73	391.41	354.56	396.88	412.75	247.81	396.55	413.12	399.91
945	15.75	397.44	379.62	362.87	369.03	386.88	358.33	400.01	413.56	243.93	401.75	406.29	396.16
948	15.8	395.07	378.74	361.19	366.49	388.9	355.35	398.76	413.52	249.45	395.26	410.71	396.44
951	15.85	391.88	379.84	363.31	365.41	387.05	356.1	399.35	410.6	249.38	398.08	406.21	399.85
954	15.9	392.65	380.05	363.44	368.2	389.08	357.74	397.48	415	245.57	393.45	407.67	399.96
957	15.95	393.75	375.23	359.43	369.05	388.77	353.33	395.96	411.02	248.06	392.85	414.75	398.82
960	16	395.53	375.92	362.34	368.03	391.87	356.21	397.75	412.27	248.44	389.03	413.78	397.99
963	16.05	396.98	378.83	361.43	366.49	389.65	354.44	400.95	409.9	246.37	396.35	415.1	397.87
966	16.1	391.99	374.67	364.91	361.09	392.01	352.13	391.58	413.96	246.58	398.05	411.41	396.99
969	16.15	396.98	375.47	361.94	365.93	387.74	353.94	396.8	415.06	248.96	397.03	409.4	390.72
972	16.2	393.3	376.32	361.39	364.48	388.2	355.45	393.88	414.33	244.55	396.73	410.02	398.77
975	16.25	391.15	378.44	362.15	369.22	386.02	352.89	393.23	413.64	247.63	395.8	406.72	395.51
978	16.3	394.5	374.75	363.78	367.62	392.91	353.69	400.15	411.11	248.65	398.75	402.39	396.78
981	16.35	393.67	377.95	364.8	369.85	392.44	355.13	395.83	410.75	245.83	395.02	407.03	397.12
984	16.4	394.5	376.81	366.43	366.92	388.92	357.44	391.79	411.58	246.96	393.43	414.34	399.77
987	16.45	395.4	376.68	363.06	370.5	389.32	353.54	388.8	410.14	247.84	392.96	413.37	394.85
990	16.5	391.72	376.76	363.39	366.06	390.17	351.52	392.12	410.01	245.64	397.98	402.75	397.05
993	16.55	392.08	378.99	358.31	367.32	388.66	356.65	396.4	412.27	253.07	396.08	409.47	395.18
996	16.6	393.79	378.58	362.79	366.4	391.25	354.74	394.77	409.49	247	392.9	406.68	395.57
999	16.65	391.48	377.15	363.86	365.23	388.52	356.02	393.87	416.22	251.01	394.88	404.97	399.66
1002	16.7	393.96	379.39	357.52	362.37	393.25	356.63	392.67	411.29	253.57	394.79	406.75	394.54
1005	16.75	393.76	377.89	360.18	366.4	389.22	353.98	392.41	411.2	248.68	394.02	410.48	394.43
1008	16.8	395.04	372.59	361.73	367.6	385.61	355.49	395.49	409.81	248.28	392.64	409.83	392.41
1011	16.85	392.3	380.23	361.92	365.12	389.47	350.7	389.84	407.79	251.1	397.15	409.96	396.57
1014	16.9	392.18	375.19	359.23	361.97	387.72	355.04	395.12	413.65	246.74	389.63	408.99	393.29
1017	16.95	391.87	375.74	361.36	364.5	391.28	354.91	393.17	411.95	250.82	391.37	409.19	395.85
1020	17	389.07	374.27	359.96	358.86	394.04	351.06	390.32	408.71	251.44	392.36	405.46	394.39
1023	17.05	392.85	375.78	360.07	364.71	386.68	353.89	390.27	412.2	247.55	393.46	405.57	397.12
1026	17.1	392.94	377.68	358.54	366.1	391.98	353.67	391.52	408.41	252.24	394.52	406.49	396.95
1029	17.15	388.09	375.92	362.07	358.68	391.24	351.01	399.2	411.71	251.6	392.19	408.49	393.11
1032	17.2	390.73	372.69	361.02	363.57	388	354.23	393.83	413.07	250.76	394.79	403.97	391.82
1035	17.25	389.28	374.87	356.43	359.78	391.97	353.9	392.19	409.96	250.24	391.62	403.96	392.91
1038	17.3	390.11	375.35	356.98	356.77	388.58	351.15	395.19	406.21	244.97	391.93	405.52	392.27
1041	17.35	389.51	372.7	360.75	359.81	389.7	354.59	393.6	409.19	247.93	396.92	409.69	392.27
1044	17.4	391.9	375.63	355.59	364.95	386.13	352.88	392.04	407.61	250.21	393.15	406.37	391.82
1047	17.45	391.06	374.86	363.86	362.59	387.76	353.51	397.15	406.73	251.84	391.73	406.27	395.48
1050	17.5	389.23	372.07	361.72	361.59	387.17	351.1	395.21	409.02	248.69	391.02	407.61	391.88
1053	17.55	393.5	373.01	356.53	363.09	392.12	353	390.41	406.64	249.25	394.18	406.22	392.52
1056	17.6	387.63	370.91	358.91	359.89	389.36	352.54	391.14	409.53	251.16	389.93	404.8	391.64
1059	17.65	390.72	373.3	354.89	366.27	389.01	352.94	391.15	409.67	253.2	391.45	401.83	395.05
1062	17.7	388.51	373.9	359.46	363.34	386.74	356.02	390.64	412.34	244.99	389.57	406.2	395.56
1065	17.75	393.32	371.92	361.59	364.49	388.1	353.71	394.47	408.71	249.68	392.38	403.99	396.08
1068	17.8	392.25	373.16	355.72	361.01	387.52	354.23	394.07	410.7	252.12	389.11	406.82	392.61
1071	17.85	388.52	380.2	361.58	364.18	391.01	351.67	395.16	412.69	254.14	392.09	405.89	394.58
1074	17.9	393.69	371.47	362.61	360.02	390.96	353.13	389.84	412.69	251.1	394.31	403.07	391.96
1077	17.95	392.22	376.49	359.6	360.03	386.81	353.62	392.71	410.78	249.62	389.08	409.28	390.14
1080	18	390.88	370.67	359.98	362.02	388.85	352.8	389.54	410.95	251.51	389.06	403.15	393.67
1083	18.05	389.96	373.5	357.41	360.56	391.02	356.76	392.8	407.33	251.08	394.45	403.37	392.08
1086	18.1	390.64	376.61	358.03	360.46	388.06	354.94	391.29	409.77	253.97	389.38	406.05	396.04
1089	18.15	387.72	376.24	361.34	359.93	390.13	352.74	389.14	409.21	249.5	389.15	406.52	396.02
1092	18.2	386.66	374.39	359.48	362.22	393.02	351.76	390.82	412.32	250.02	390.91	409.67	392.05
1095	18.25	391.32	373.56	359.08	361.74	391.38	352.35	394.59	410.03	252.91	392.23	407.46	392.13
1098	18.3	390.05	374.02	356.95	359.95	390.16	352.07	391.61	405.52	251.14	390.51	410.43	391.28
1101	18.35	388.86	375.7	358.38	362.59	390.34	350.63	391.94	403.07	250.48	389.15	406.88	393.44
1104	18.4	387.1	372.45	358.23	360.11	390.52	352.18	388.94	408.18	254.22	387.49	400.72	394.67
1107	18.45	390.95	376.24	356.08	357.49	389.08	352.92	391.72	412.36	253.39	389.2	404.31	389.55
1110	18.5	392.37	368.45	360.89	361.8	388.14	350.83	389.69	412.02	252.49	389.17	406.36	393.73
1113	18.55	389.33	374.98	356.57	358.61	385.82	351.4	391.09	411.23	252.51	390.44	406.48	393.15
1116	18.6	387.36	374.87	356.57	357.68	386.97	349.94	387.41	408.59	255.13	387.63	405.32	392.62
1119	18.65	388.33	369.02	360.81	360.83	392.04	352.02	389.51	407.2	251.14	388.57	402.66	390.09
1122	18.7	390.18	373.96	357.98	359.16	388.15	351.4	389.43	408.83	249.01	390.72	402.93	390.73
1125	18.75	390.5	371	355.9	356.39	391.51	351.05	391.97	412.2	250.88	389.82	402.96	391.75
1128	18.8	388.78	374.88	357.78	359.97	391.7	354.13	391.93	408.58	254.73	387.73	402.48	390.44
1131	18.85	388.31	374.91	356.24	360.28	388.7	350.01	388.95	405.27	257.99	386.04	405.27	391.15
1134	18.9	386.21	371.21	353.55	359.31	391.05	353.64	388.83	406.97	257.95	388.25	405.23	387.65
1137	18.95	387.72	371.14	357.68	358.6	393.34	348.48	388.17	409.45	253.75	389.6	401.94	390.69
1140	19	391.74	373.47	351.21	360	388.73	350.81	390.94	409.85	253.49	386.42	405.49	386.25
1143	19.05	387.48	371.02	356.31	361.85	383.57	351.57	389.67	408.23	250.65	387.28	402.26	391.43
1146	19.1	386.48	372.07	353.27	357.4	390.66	347.46	394.72	410.65	254.28	389.8	402.13	393.7
1149	19.15	388.31	374.35	357.46	361.41	389.04	350.06	388.99	412.66	253.52	387.05	404.57	387.86
1152	19.2	387.74	373.14	354.63	356.58	387.48	351.54	385.73	406.5	256.72	388.47	408.53	388.87
1155	19.25	389.75	368.83	355.68	356.12	387.33	352.05	388.26	406.55	256.94	385.14	406.85	391.44
1158	19.3	389.58	374.56	355.13	357.19	384.45	349.81	388.25	405.58	254.51	389.4	402.7	388.57
1161	19.35	389.48	372.52	357.02	357.1	385.86	351.29	385.28	403.07	255.21	384.6	399.99	391.08
1164	19.4	386.59	374.98	353.06	359.62	387.04	348.81	394.14	406.57	256.94	387.29	402.3	389.27
1167	19.45	388.73	372.46	359.62	363.84	388.72	351.82	382.73	412.75	253.98	388	401.71	389.52
1170	19.5	391.77	375.21	357.09	358.32	389.59	352.08	393.24	407.68	257.57	382.63	402.5	388.65
1173	19.55	390.83	367.23	355.52	361.35	387.01	348.18	388.95	406.46	255.52	385.3	404.16	390.86
1176	19.6	387.2	373.6	356.36	359.76	386.78	350.34	390.83	405.41	258.52	393	400.81	388.72
1179	19.65	389.5	374.55	356	358.86	387.91	351.42	388.32	409.72	257.06	386.2	404.29	388.04
1182	19.7	389.51	368.53	357.21	354.47	387.7	353.94	387.42	403.48	254.52	385.42	402.51	393.03
1185	19.75	387.88	368.78	354.84	357.73	387.45	352.69	390.43	411.41	253.31	384.18	402.41	390.91
1188	19.8	388.84	373.01	359.26	359.07	391.26	352.81	385.15	410.13	256.51	387.15	401.11	389.12
1191	19.85	384.84	368.22	353.1	362.14	389.73	352.23	388.17	400.19	253.38	386.88		389.34
1194	19.9	390.75	370.28	356.45	359	388.28	352.09	391.01	410.66	256.33	384.61		387.45
1197	19.95	391.15	369.97	351.81	361.22	384.71	353.18	389.13	406.11	257.34	390.42		390.18
1200	20	388.96	369.32	356	357.27	390.35	355.17	388.16	406.45	253.49	384.06		388.7
1203	20.05	386.44	372.44	355.63	362.2	391.46	351.19	387.78	405.86	258.21	386.27		390.16
1206	20.1	387.17	375.36	360.82	356.01	388.42	353.12	384.96	406.56	255.87	387.16		389.49
1209	20.15	387.45	372.62	355.68	356.28	387.72	351.03	385.78	405.89	256.45	383.57		395.08
1212	20.2	388.28	370.79	357.72	358.36	387.42	349.99	384	401.07	255.46	384.61		388.74
1215	20.25	386.51	375.66	355.08	360.75	390.11	353.35	384	401.22	253.24	385.88
1218	20.3	390.47	371.84	357.57	359.1	391.21	349.64	388.7	402.23	254.8	383.46
1221	20.35	388.82	373.79	353.19	358.93	387.18	354.34		404.67	253.41	382.19
1224	20.4	387.11	367.88	359.15	364.68	387.06	350.7		406.14	257.62	384.02
1227	20.45	387.56	370.87	353.09	358.78	389.25			402.23	259.1	385.83
1230	20.5		368.23	353.11	359.51	391.85			406.99	250.77	385.81
1233	20.55		370.53	354.74		386.89			410.5	257.74	384.84
1236	20.6		373.13	353.78		394.36			408.06	254.84	386.99
1239	20.65		368.16	349.78		387.99			404.72	260	381.66
1242	20.7		369.82	351.49		388.79			403.87	255.07	381.34
1245	20.75			352.33		389.06			402.42		384.43
				353.84		389.41			405.09		381.86
				356.62		388.1			405.96
				354.44		386.65			402.8
				353.4		391.75			404.66
				354.97		389.92			404.85
				355.18		386.96			403.08
				355.73		392.69			403.35
				357.62		388.06			406.78
				352.14		388.84			406.39
				356.84		389.72
				353.83		390.68
				352.24		388.1
				354.96		384.57
				350.22		390.3
				352.02		393.9
				357.78
				349.8
