# Supplementary material for: Contamination-resistant, rapid emulsion-based isothermal nucleic acid amplification with Mie-scatter inspired light scatter analysis for bacterial identification
Source: Sci Rep. 2021 Oct 7;11:19933. doi: 10.1038/s41598-021-99200-4 (PMC8497611; doi:10.1038/s41598-021-99200-4)
Supplement: Supplementary file 1 — Supplementary Information 1. [file 41598_2021_99200_MOESM1_ESM.zip › Contamination Light Scatter Data.xlsx]

## Sheet: 60 Degrees
Time (s)	Time (min)	10^6 1	10^6 2	10^6 3	10^6 4	10^6 5	NC 1	NC 2	NC 3	NC 4	NC 5
0	0	1370.51	286	128.57	159.34	142.15	1471.78	1621.61	1482.3	1335.77	1435.24
3	0.05	1532.39	468.34	330.66	422.99	275.49	1595	1805.63	1584.18	1469.28	1599.33
6	0.1	1639.8	474.33	493.54	445.64	334.01	1730.13	1817.03	1740.83	1641.14	1784.91
9	0.15	1665.75	458.76	511.79	461.22	353.51	1744.9	1789.2	1759.05	1629.96	1765.03
12	0.2	1672.31	448.15	527.26	462.95	339.52	1737.97	1809.92	1747.03	1620.91	1756.23
15	0.25	1693.64	439.95	504.87	453.24	332.14	1727.42	1874.28	1750.71	1625.87	1785.95
18	0.3	1693.77	457.07	497.22	482.92	334.57	1715.2	1832.96	1760.18	1610.76	1759.68
21	0.35	1700.43	435	497.8	462.69	336.73	1710.77	1809.46	1745.24	1613.51	1747.9
24	0.4	1683.54	446.81	500.85	443.06	321.91	1705.35	2005.1	1736.41	1604.41	1740.68
27	0.45	1688.86	444.38	497.49	446.31	326.08	1709.49	2127.31	1731.98	1585.02	1716.4
30	0.5	1691.67	431.81	504.84	431.38	322.63	1721.98	2327.67	1737.81	1596.29	1717.5
33	0.55	1700.44	441	479.75	431.51	322.37	1714.19	2162.57	1731.66	1582.38	1701.51
36	0.6	1711.15	462.1	493.73	425.8	330.95	1729.7	2023.77	1738.26	1594.75	1719.28
39	0.65	1720.4	463.03	489.43	429.65	333.36	1728.33	1872.82	1757.84	1600.19	1712.25
42	0.7	1734.81	466.26	478.68	440.69	345.39	1729.19	1959.89	1767.41	1611.69	1717.6
45	0.75	1738.11	476.42	475.71	440.27	348.06	1734.99	1918.61	1768.93	1616.09	1736.64
48	0.8	1745.68	495.1	492.53	476.96	365.66	1745.47	1960.52	1771.73	1628.79	1731.14
51	0.85	1765.68	518.16	488.11	460.43	363.78	1754.12	1885.37	1789.7	1628.11	1748.5
54	0.9	1769.06	518.98	503.79	478.59	375.75	1763.13	2088.82	1793.76	1632.11	1745.5
57	0.95	1784.1	528.61	505.26	488.55	383.87	1776.53	2079.9	1805.47	1656.6	1755.31
60	1	1788.06	538.85	527.44	517.97	376.09	1779.82	2061.61	1810.74	1653.93	1769.14
63	1.05	1790.19	541.22	531.32	496.16	389.63	1783.74	2009.84	1824.61	1651.52	1769.96
66	1.1	1806.26	554	534.49	512.32	394.5	1778.13	1920.35	1812.96	1665.31	1766.45
69	1.15	1807.83	572.39	547.28	512.09	398.35	1791.99	2081.13	1830.07	1672.72	1784.54
72	1.2	1815.19	568.47	566.09	538.62	411.55	1800.3	2156.62	1839.73	1679.15	1772.6
75	1.25	1828.78	596.06	561.03	541.28	420.74	1800.48	2075.67	1840.3	1689.52	1788.49
78	1.3	1831.76	574.31	574.33	551.01	421.1	1809.71	2043.82	1850.27	1693.87	1787.6
81	1.35	1835.65	580.47	577.33	553.79	433.12	1812.7	2009.68	1849.66	1699.46	1805.68
84	1.4	1840.72	589.99	594.1	569.86	429.4	1821.57	1992.57	1861.66	1699.84	1796.99
87	1.45	1858.75	585.36	583.5	565.82	438.37	1827.15	1977.3	1868.09	1723.74	1796.19
90	1.5	1855.11	603.3	592.23	570.6	435.13	1826.74	2112.43	1868.34	1710.13	1797.95
93	1.55	1856.73	603.73	595.79	567.75	453.34	1833.02	2091.9	1887.03	1713.78	1828.26
96	1.6	1862.36	602.93	603.72	581.62	446.07	1838.93	2041.72	1876	1729.8	1826.61
99	1.65	1873.1	614.86	612.02	588.43	456.3	1836.78	2137.15	1877.91	1732.27	1811.05
102	1.7	1874.52	617.7	616.15	590.75	457.92	1844.05	2087.76	1883.66	1736	1815.01
105	1.75	1882.72	621.96	607.83	581.4	475.33	1849.54	2035.07	1889.67	1739.1	1810.52
108	1.8	1885.78	625.84	614.06	585.26	475.89	1853.86	2023.28	1891.12	1746.46	1826.05
111	1.85	1884.64	647.14	623.17	600.32	465.61	1857.53	2079.77	1895.3	1743.41	1840.34
114	1.9	1885.5	648.92	625.19	602.79	474.27	1849.79	2120.08	1911.41	1746.34	1830.3
117	1.95	1897.21	646.43	631.64	587.56	476.13	1860.89	2093.39	1902.82	1758.68	1837.5
120	2	1906.02	645.98	627.34	607.98	482.24	1857.95	2057.13	1905.27	1754.02	1838.07
123	2.05	1903.06	652.47	627.41	613.95	475.41	1871.86	2010.65	1903.48	1757.98	1848.03
126	2.1	1900.67	656.64	635.76	616.59	484.25	1862.86	2042.8	1905.9	1753.24	1840.98
129	2.15	1910.84	675.96	639.56	630.95	486.05	1869.64	2060.52	1910.56	1766.95	1846.17
132	2.2	1912.03	663.64	645.95	620.95	493.78	1872.13	2041.91	1909	1765.86	1855.44
135	2.25	1922.92	680.01	646.44	621.69	504.42	1865.28	2157.79	1913.43	1766.66	1855.78
138	2.3	1922.03	684.75	656.89	625.41	499.43	1888.9	2133.34	1914.69	1771.68	1849.11
141	2.35	1923.37	691.55	649.44	630.56	498.06	1874.93	2099.03	1911.84	1777.26	1851.04
144	2.4	1924.68	696.52	660.46	637.06	501.18	1888.02	2073.79	1924.75	1778.03	1856.08
147	2.45	1939.32	690.02	661.79	641.87	508.27	1879.86	2051.18	1932.93	1771	1864.16
150	2.5	1928.47	696.88	665.52	637.89	507.55	1878.49	2082.09	1933.26	1779.32	1866.62
153	2.55	1937.24	703.48	670.09	649.34	517.16	1886.54	2114.98	1925.59	1779.13	1856.53
156	2.6	1941.54	706.83	676.23	657.25	515.5	1895.29	2103.19	1937.68	1780.34	1862.41
159	2.65	1951.16	701.5	677.97	648.77	519.96	1886.24	2074.54	1936.03	1789.96	1857.69
162	2.7	1942.96	714.43	660.44	650.88	526.81	1898.51	2042.88	1938.48	1793.23	1870.1
165	2.75	1949.49	725.55	676.88	652	519.93	1904.19	2080.42	1938.89	1790	1872.4
168	2.8	1957.7	725.39	692.88	653.73	530.43	1900.03	2077.35	1945.98	1792.63	1868.12
171	2.85	1953.91	731.59	674.76	654.43	511.88	1896.87	2060.13	1955.9	1799.32	1862.29
174	2.9	1953.96	715.44	684.81	656.55	537.06	1898.68	2063.01	1943.33	1796.8	1863.04
177	2.95	1955.31	734.67	704.85	669.59	515.54	1898.94	2078.35	1951.62	1800.29	1862.88
180	3	1961.67	731.31	689.12	660.28	528.04	1907.48	2102.76	1947.39	1798.91	1866.16
183	3.05	1964.92	731.93	698.17	665.53	539.35	1902.07	2080.7	1953.48	1804.55	1866.13
186	3.1	1965.99	732.68	701.86	669.95	530.75	1907.67	2063.17	1958.75	1807.23	1871.84
189	3.15	1966.46	743.21	696.21	677.62	533.31	1911.85	2108.32	1956.51	1808.15	1875.3
192	3.2	1968.26	736.73	705.54	676.35	549.95	1910.12	2118.49	1957.64	1807.31	1885.37
195	3.25	1978.2	744.24	706.84	674.55	535.9	1922.02	2109.01	1958.04	1819.19	1893.33
198	3.3	1971.85	741.54	694.38	678.73	547.79	1921.22	2080.31	1962.02	1824.49	1891.79
201	3.35	1975.13	750.62	695.55	683.26	557.05	1921	2062.05	1969.29	1820.9	1884.98
204	3.4	1974.56	752.2	691.46	683.91	546.27	1919	2053.84	1974.48	1818.32	1888.45
207	3.45	1974.71	744.77	698.88	681.65	549.9	1923.11	2079.46	1971.59	1825.07	1897.46
210	3.5	1979.5	748.58	706.25	686.09	550.21	1914.18	2092.42	1966.05	1822.85	1888.1
213	3.55	1974.85	757.1	714.08	681.26	561.5	1919.42	2076.68	1971.1	1823.19	1896.58
216	3.6	1982.08	756.39	712.44	695.3	560.74	1923.37	2083.34	1971.64	1835.56	1897.65
219	3.65	1985.9	756.35	712.8	690.79	570.38	1926.16	2094.05	1972.71	1836.75	1900.96
222	3.7	1981.88	753.19	719.7	708.16	571.14	1939.65	2070.5	1973.46	1842.03	1887.21
225	3.75	1985.44	752.14	720.99	687.9	566.98	1937.6	2057.49	1979.52	1829.74	1906.66
228	3.8	1985.04	759.32	720.98	703.84	562.85	1939.76	2049.44	1977.24	1842.52	1900.55
231	3.85	1989.58	766.96	722.3	698.66	567.58	1942.73	2068.72	1985.65	1834.92	1919.44
234	3.9	1993.21	763.61	726.01	700.44	571.85	1943.38	2072.65	1985.07	1839.22	1902.93
237	3.95	1990.75	762.06	733.01	713.75	569.4	1945.02	2071.93	1984.27	1848.39	1911.71
240	4	2002.71	761.98	735.27	710.38	576.74	1944.61	2107.95	1982.07	1839.45	1903.9
243	4.05	1997.01	761.99	735.37	705.78	576.97	1943.56	2107.83	1986.9	1849.77	1918.97
246	4.1	2006.55	769.95	733.21	711.01	576.19	1955.98	2090.9	1987.21	1848.6	1915.19
249	4.15	1999.75	762.94	738.71	703.45	581.57	1946.91	2095.93	1996.91	1852.83	1915.24
252	4.2	2005.43	761.14	731.03	712.46	585.39	1953.58	2099.9	1994.14	1845.96	1906.7
255	4.25	2006.5	772.03	736.34	710.13	594.7	1952.77	2065.54	1995.62	1857.31	1913.71
258	4.3	2011.31	774.11	728.44	718.34	598.65	1957.88	2058.43	1993.77	1863.37	1920.15
261	4.35	2004.21	770.24	740.2	714.69	589.22	1958.02	2053.53	1992.95	1860.2	1920.21
264	4.4	2010.74	766.88	730.16	714.5	592.32	1964.39	2065.99	2000.6	1867.41	1929.24
267	4.45	2013.45	772.59	734.35	722.04	592.14	1963.2	2056.91	2000.1	1859.16	1928.32
270	4.5	2010.85	765.45	733.53	721.17	580.57	1965.91	2064.35	2000.68	1865.29	1930.18
273	4.55	2018.76	759.24	740.68	722.38	582.41	1964.73	2105.1	1995.96	1863.85	1930.39
276	4.6	2012.9	770.45	738.77	729.25	593.62	1958.88	2114.82	2003.73	1867.79	1925.39
279	4.65	2017.85	768.16	740.35	723.74	592.54	1954.52	2104.37	2001.99	1868.59	1935.61
282	4.7	2012.98	766.65	742.64	728.34	598.14	1950.74	2101.91	2005.18	1865.53	1929.27
285	4.75	2021.51	765.87	743.85	726.27	602.8	1957.93	2106.89	2007.86	1866.58	1944.18
288	4.8	2019.08	767.18	745.17	726.47	590.06	1954.64	2104.76	2005.74	1876.19	1938.14
291	4.85	2022.21	769.7	737.55	723.67	595.39	1968.32	2077.49	2007.9	1878.93	1940.33
294	4.9	2023.75	766.14	745.45	728.51	598.62	1962.01	2072.02	2009.9	1871.96	1938.56
297	4.95	2020.86	771.98	749.69	728.31	595.47	1966.39	2070.03	2013.09	1873.22	1939.68
300	5	2022.84	767.25	743.42	726.4	600.3	1962.99	2067.59	2008.99	1879.63	1930.34
303	5.05	2022.44	775.85	748.17	723.07	595.07	1962.78	2082.22	2013.98	1886.3	1939.97
306	5.1	2025.27	777.61	750.34	739.57	610.73	1964.68	2096.68	2013.39	1878.48	1941.52
309	5.15	2021.11	776.16	752.05	732.7	607.64	1976.1	2091.52	2015.57	1883.91	1941.51
312	5.2	2026.72	776.3	752.37	741.65	601.21	1969.92	2101.19	2016.63	1890.32	1940.97
315	5.25	2024.03	774.9	754.84	737.75	598.22	1967.66	2092.09	2008.56	1886.69	1935.53
318	5.3	2031.6	779.85	752.37	749.18	610.9	1968.51	2098.08	2012.5	1888.75	1950.08
321	5.35	2026.21	775.48	755.11	729.56	609.25	1970.02	2090.04	2015.48	1888.07	1949.03
324	5.4	2024.88	778.42	752.23	744.34	608.1	1969.37	2090.24	2017.36	1888.63	1946.31
327	5.45	2028.21	779.58	755.31	742.25	608.25	1976.24	2089.92	2020.24	1888.71	1945.62
330	5.5	2027.72	781.5	755.34	735.37	606.77	1976.6	2089.94	2019.94	1887.63	1950.02
333	5.55	2028.66	782.25	763.66	740.46	612.82	1974.02	2082.69	2023.45	1892.11	1952.79
336	5.6	2029.15	777.47	754.82	740.23	612.16	1974.57	2091	2023.35	1898.54	1962.81
339	5.65	2030.81	787.53	764.62	743.96	618.65	1978.93	2077.51	2024.39	1902.36	1955.06
342	5.7	2027.9	776.27	760.47	748.36	621.35	1972.9	2076.13	2020.41	1893.79	1957.42
345	5.75	2035.97	783.67	760.49	745.68	623.34	1981.39	2082.89	2021.73	1899.56	1945.82
348	5.8	2032.02	791.16	763.36	750.97	621	1980.48	2091.28	2021.56	1898.31	1963.44
351	5.85	2035.18	791.22	769.85	747.9	620.73	1979.04	2103.27	2025.72	1897.79	1959.51
354	5.9	2034.57	789.51	764.49	747.94	621	1976.09	2102.7	2023.54	1899.72	1962.07
357	5.95	2031.57	798.57	759.53	747.29	626.34	1984.63	2106.34	2027.51	1898.62	1958.69
360	6	2033.22	794.98	767.91	752.83	622.32	1980.55	2101.19	2026.26	1902.82	1963.88
363	6.05	2033.26	789.14	766.32	759.25	628.07	1984.84	2089.74	2026.42	1910.7	1960.93
366	6.1	2034.23	794.68	767.37	756.71	625.67	1987.84	2080.2	2029.61	1907.94	1967.06
369	6.15	2033.3	795.69	767.1	754.88	637.23	1984.28	2080.27	2029.31	1905.69	1959.34
372	6.2	2036.16	800.16	769.14	758.45	634.44	1984.07	2085.07	2031.1	1910.07	1975.41
375	6.25	2035.04	799.74	765.75	758.57	631.44	1987.78	2082.96	2035.42	1912.8	1970.8
378	6.3	2036.31	799.02	769.25	753.35	636.16	1989.58	2086.01	2035.1	1906.14	1974.49
381	6.35	2035.85	791.14	770.61	747.28	638.91	1993.66	2101	2029.89	1910.74	1966.88
384	6.4	2040.77	791.98	762.85	754.06	636.39	1994.86	2093.62	2035.47	1912.99	1971.89
387	6.45	2039.01	786.41	776.59	756.9	640.5	1995	2102.1	2032.12	1914.43	1969.69
390	6.5	2040.84	785.39	768.11	757.55	638.1	1992.41	2110.28	2033.4	1915.95	1972.45
393	6.55	2037.72	782.15	764.73	753.35	643.98	1992.25	2108.18	2034.52	1913.53	1973.21
396	6.6	2037.84	791.08	770.19	757.17	636.8	1993.22	2103.86	2038.89	1914.45	1968.26
399	6.65	2038.35	787.92	772.46	760.79	643	1996.86	2113.37	2035.22	1915.73	1974.54
402	6.7	2041.05	792.33	771.34	762.26	637.83	1998.69	2104.21	2039.11	1915.92	1976.48
405	6.75	2041.33	789.75	773.12	755.94	644.66	1996.37	2105.41	2036.24	1918.86	1981.38
408	6.8	2042.23	791.83	772.17	760.1	640.27	1999.81	2100.83	2035.97	1920.36	1971.95
411	6.85	2042.43	794.49	774.12	763.79	645.72	1998.52	2101.58	2036.02	1920.11	1976.42
414	6.9	2046.52	794.41	769.01	766.56	640.04	1998.75	2095.11	2039.3	1920.84	1981.04
417	6.95	2042.24	792.18	768.6	758.57	655.35	2001.37	2094.19	2039.36	1923.59	1976.21
420	7	2041.9	793.94	775.61	760.79	646.86	2000.18	2094.21	2037.91	1925.54	1978.24
423	7.05	2045.36	792.55	778.96	759.19	645.68	2000.92	2116.18	2043.84	1927.55	1978.89
426	7.1	2044.64	796.82	776.79	764.24	648.85	2001.01	2118.15	2044.26	1924.69	1977.74
429	7.15	2047.71	800.17	774.48	763.89	651.6	2002.01	2113.85	2041.54	1925.88	1979.76
432	7.2	2045.49	800.28	767.93	766.7	643.16	2002.1	2117.96	2043.84	1928.97	1984.97
435	7.25	2045.03	800.75	776.32	760.43	650.54	2005.9	2115.45	2040.82	1927.88	1984.71
438	7.3	2045.14	804.66	777.6	764.28	648.79	2005.93	2111.4	2042.59	1930.42	1984.09
441	7.35	2047.68	807.22	774.25	763.88	647.75	2006.07	2100.03	2042.01	1928.38	1983.55
444	7.4	2044	797.04	781.11	768.75	656.31	2008.22	2098.28	2044.23	1931.08	1983.85
447	7.45	2048.41	805.07	774.69	769.57	661.02	2007.69	2097.95	2043.75	1925.83	1987.82
450	7.5	2047.16	806.76	782.41	768.25	653.16	2009.39	2105.98	2046.49	1933.4	1986.32
453	7.55	2048.02	808.83	777.74	763.74	656.1	2011.8	2104.03	2045.15	1935.86	1987.58
456	7.6	2048.01	812.21	774.71	769.15	655.77	2010.67	2101.12	2046.81	1934.97	1990.82
459	7.65	2047.57	813.18	776.78	762.1	658.85	2014.79	2096.83	2047.56	1938.32	1988.62
462	7.7	2047.5	809.49	777.78	762.49	656.71	2014.1	2114.93	2047.82	1937.65	1990.8
465	7.75	2048.86	814.22	785.67	763.49	670.12	2010.87	2116.71	2045.36	1938.47	1990.69
468	7.8	2049.98	812.52	781.67	764.65	654.45	2015.14	2110.56	2047.33	1938.57	1989.17
471	7.85	2048.46	816.32	773.62	763.76	663.37	2010.76	2111.98	2046.25	1938.61	1990.53
474	7.9	2052.94	818.37	777.89	765.92	665.1	2014.21	2103.29	2043.92	1938.34	1996.01
477	7.95	2049.37	818.71	776.79	769.59	666.58	2016.81	2107.7	2046.08	1941.1	1998.05
480	8	2048.79	824.57	778.13	762.04	661.03	2019.24	2121.29	2049.11	1938.85	1993.56
483	8.05	2047.31	823.68	783.14	770.42	659.57	2018.05	2116.47	2049.94	1944.81	1992.15
486	8.1	2051.91	819.98	776.37	766.13	662.89	2016.26	2114.32	2047.57	1942.65	1991
489	8.15	2053.67	825.59	780.87	769.81	666.65	2017.09	2099.83	2046.62	1939.93	1991.84
492	8.2	2054.22	825.44	789.2	768.77	661.42	2019.84	2094.62	2046.48	1944.73	1996.73
495	8.25	2052.19	831.81	784.92	766.14	665.63	2020.97	2109.5	2047.01	1943.72	2001.86
498	8.3	2052.33	824.9	781	769.64	664.24	2021.02	2114.91	2050.21	1953.56	2004.22
501	8.35	2053.62	830.75	784.71	770.17	667.67	2020.67	2121.92	2059.57	1944.45	1994.55
504	8.4	2052.29	828.95	781.34	772.21	673.44	2024.21	2109.26	2052.06	1947.61	1998.41
507	8.45	2052	830.5	778.79	767.86	671.04	2025.23	2119.38	2050.39	1947.25	2002.68
510	8.5	2053.44	828.8	779.32	767.92	665.58	2023.4	2120.37	2051.5	1952.36	2004.37
513	8.55	2051.14	826.01	785.92	777.08	669	2023.17	2107.93	2051.61	1948.33	2000.48
516	8.6	2056.87	827.13	784.87	766.2	668.15	2024.08	2122.52	2051.9	1948.67	2000.02
519	8.65	2054.76	828.87	795.66	771.99	672.55	2027.11	2119.55	2053.76	1950.92	2002.48
522	8.7	2053.22	829.55	782.36	770.11	665.2	2026.15	2107.31	2053.9	1950.18	2006.42
525	8.75	2056.52	831.54	780.53	772.48	676.92	2027.33	2099.07	2051.14	1951.28	2004.48
528	8.8	2058.33	828.53	783.73	774.58	675.41	2029.62	2104.23	2052.25	1947.24	2000.97
531	8.85	2057.17	830.56	785.8	776.17	676.16	2028.6	2117.98	2053.76	1951.54	2004.02
534	8.9	2057.76	831.98	787.5	772.39	666.92	2028.8	2112.61	2053.6	1956.39	2008.07
537	8.95	2056.5	826.81	781.8	769.49	671.4	2029.37	2120.93	2053.29	1950.25	2008.8
540	9	2056.51	831.76	784.57	769.84	676.55	2032.67	2118.15	2054.21	1954.59	2006.75
543	9.05	2057.67	828.14	781.43	773.72	671.23	2032.21	2115.24	2058.47	1955.12	2008.25
546	9.1	2058.81	834.16	783.69	771.98	672.03	2030.23	2112.98	2058.87	1955.98	2010.87
549	9.15	2057.71	829.99	780.97	775.77	674.26	2033.48	2109.82	2053.75	1955.12	2014.82
552	9.2	2057.73	829.72	783.49	773.16	677.54	2033.6	2103.96	2055.48	1953.56	2011.26
555	9.25	2057.57	825.1	781.5	773.13	669.7	2033.03	2109.7	2054.1	1953.37	2008.43
558	9.3	2058.76	827.35	788.58	772.83	674.12	2034.34	2109.61	2054.86	1956.17	2009.62
561	9.35	2058.35	826.82	789.23	783.04	674.98	2035.56	2104.09	2055.73	1956.31	2006.85
564	9.4	2055.37	824.86	785.21	772.9	675.15	2035.6	2114.04	2056.88	1957	2013.65
567	9.45	2058.59	827.48	787.69	776.63	680.48	2033.15	2106.76	2056.33	1959.64	2012.35
570	9.5	2058.44	824.38	787.27	778.69	678.01	2035.36	2118.63	2056.52	1961.06	2015.6
573	9.55	2059.79	828.33	794.08	776.81	677.39	2038.09	2128.28	2057.89	1960.14	2013.99
576	9.6	2062.59	828.9	787.9	778.5	676.27	2034.95	2112.94	2059.76	1961.29	2012.27
579	9.65	2059.8	827.25	785.02	770.25	674.52	2037	2112.38	2059.72	1961.08	2014.48
582	9.7	2061.93	820.11	785.19	775.12	675.01	2034.87	2110.12	2056.84	1959.19	2016.46
585	9.75	2060.1	826.11	789.29	773.05	682.13	2037.25	2104.57	2057.93	1962.32	2017.36
588	9.8	2060.65	823.44	788.11	779.09	681.46	2039.4	2107.97	2060.42	1962.99	2015.53
591	9.85	2060.87	816.12	793.78	776.69	683.17	2039.8	2109.75	2059.65	1964.72	2016.31
594	9.9	2063.12	818.22	786.19	774.99	680.38	2040.28	2104.9	2061.05	1964.87	2016.91
597	9.95	2058.38	810.98	787.48	777.44	682.13	2042.17	2110.58	2060.56	1965.09	2020.69
600	10	2060.83	814.78	786.79	777.92	678.75	2041.09	2108.75	2060.51	1964.52	2017.62
603	10.05	2059.38	817.69	787.59	774.65	678.09	2045.26	2110.6	2060.08	1964.1	2014.91
606	10.1	2061.49	811.29	791.17	775.42	682.24	2042.87	2114.07	2057.27	1964.16	2017.67
609	10.15	2060.73	820.01	788.87	778.93	686.59	2042.28	2125.01	2058.45	1968	2018.82
612	10.2	2059.45	814.38	791.03	779.63	685.65	2042.38	2115.75	2059.39	1963.12	2017.66
615	10.25	2061.94	811.98	789.36	780.32	682.52	2043.66	2106.87	2056.79	1967.98	2017.07
618	10.3	2059.96	818.95	786.91	782.96	684.82	2043.7	2114.5	2059.19	1968.85	2016.16
621	10.35	2060.2	821.41	790.44	778.66	689.41	2043.28	2105.13	2062.68	1969.99	2020.78
624	10.4	2062.18	814.93	786.23	778.27	688.5	2045.33	2104.01	2059.6	1968.08	2019.99
627	10.45	2063.57	825.2	791.68	780.12	681.84	2044.44	2116.55	2061.23	1968.96	2017.08
630	10.5	2061.63	822.86	795.52	780.64	688.12	2043	2122.02	2059.87	1965.98	2021.79
633	10.55	2063.48	815.69	795.92	783.57	688.29	2044.29	2114.72	2061.31	1972.15	2018.43
636	10.6	2062.58	817.41	790.63	783.33	690.48	2043.5	2112.28	2060.73	1969.77	2019.7
639	10.65	2064.33	822.09	793.26	783.18	690.82	2046.42	2110.75	2062.57	1972.42	2022.19
642	10.7	2064.06	820.76	789.74	778.95	687.43	2044.55	2111.21	2066.48	1973.13	2022.36
645	10.75	2064.56	817.74	790.46	780.92	694.71	2043.13	2107.65	2062.76	1972.92	2023.53
648	10.8	2064.58	816.15	799.51	779.74	688.82	2044.72	2112.09	2062.44	1973.64	2024.58
651	10.85	2062.13	819.8	785.19	777.58	688.13	2046.4	2112.54	2064.5	1973.45	2024.77
654	10.9	2062.69	818.38	793.21	781.87	693.86	2047.52	2114.93	2064.38	1975.76	2022.84
657	10.95	2064.76	819.36	794.4	781.44	688.41	2051.11	2116.72	2063.72	1978.93	2022.11
660	11	2066.47	819.67	791.97	778	694.71	2048.82	2114.06	2061.64	1977.76	2021.58
663	11.05	2066.57	820.73	787.23	779.62	696.69	2048.57	2109.72	2065.37	1973.56	2026.18
666	11.1	2064.01	817.66	795.2	784.75	692.75	2048.37	2113.01	2063.17	1980.12	2025.1
669	11.15	2064.42	816.59	797.79	781.53	695.95	2050.16	2110.72	2064.65	1975.73	2027.48
672	11.2	2068.38	814.78	793.04	785.28	696.11	2051.79	2116.02	2064.32	1973.38	2025.83
675	11.25	2066.23	821.43	793.05	790.19	693.14	2050.44	2113.72	2063.47	1976.07	2027.28
678	11.3	2067.13	815.3	788.68	785.01	697.04	2049.44	2112.33	2065.18	1977.9	2026.05
681	11.35	2067.23	813.48	793.39	782.65	698.32	2051.89	2110.6	2063.56	1976.44	2025.91
684	11.4	2066.37	817.72	794.05	785.37	693.19	2052.7	2113.92	2067.14	1976.46	2028.83
687	11.45	2067.45	815.1	797.23	785.36	697.57	2052.39	2123.87	2064.12	1977.42	2026.85
690	11.5	2067.63	815.2	792.95	782.27	696.07	2053.12	2112.38	2067.98	1976.01	2030.67
693	11.55	2065.34	816.32	796.66	781.46	696.52	2054.47	2118.82	2063.82	1979.68	2027.91
696	11.6	2067.77	806.67	797.77	783.91	698.96	2051.01	2113.55	2069.33	1977.68	2029.91
699	11.65	2066.72	812.93	794.98	782.71	695.61	2054.75	2111.91	2063.07	1978.06	2030.39
702	11.7	2067.5	817.39	791.25	784.68	691.69	2052.78	2112.17	2066.39	1980.23	2029.94
705	11.75	2068.29	814.35	799.29	781.27	698.45	2053.98	2104.82	2064.65	1980.45	2026.66
708	11.8	2068.88	815.26	790.43	788.25	695.44	2054.46	2113.13	2068.77	1981.43	2028.44
711	11.85	2069.34	815.15	794.25	784.25	698.86	2055.31	2113.33	2068.34	1985.01	2030.74
714	11.9	2069.58	814.03	795.8	787.18	697.24	2056.75	2110.76	2068.24	1984.96	2030.47
717	11.95	2070.03	819.81	799.12	783.95	698.36	2054.75	2119.45	2065.36	1983.73	2030.59
720	12	2069.33	820	796.65	782.8	698.76	2054.77	2120.63	2064.88	1981.59	2029.92
723	12.05	2069.24	817.4	793.91	785.11	698.54	2057.21	2121.16	2065.35	1982	2032.03
726	12.1	2068.2	816.66	795.43	784.94	700.04	2057.18	2119.32	2065.03	1985.91	2031.46
729	12.15	2069.87	817.2	793.23	786.57	704.57	2058.32	2118.58	2067.47	1982.34	2033.03
732	12.2	2070.7	823.14	797.78	786.84	702.79	2055.79	2115.05	2066.4	1984.55	2033.13
735	12.25	2071.71	817.83	796.82	780.44	698.45	2056.81	2116.42	2064.76	1984.53	2035.29
738	12.3	2070.65	816.98	790.4	790.15	699.62	2057.18	2118.64	2066.74	1984.86	2031.81
741	12.35	2070.02	821.78	790.63	786.42	704.66	2057.74	2111.1	2066.92	1985.65	2037.04
744	12.4	2069.69	819.53	796.18	785.67	709.61	2057.66	2112.1	2068.24	1986.6	2035.64
747	12.45	2069.22	818.1	792.56	784.05	702.5	2056.79	2124.78	2066.71	1987.37	2035.05
750	12.5	2071.6	819.12	791.83	791.29	707.76	2059.82	2122.41	2067.62	1985.92	2033.85
753	12.55	2071.82	824.15	793.78	780.35	703.69	2057.83	2124.31	2067.57	1986.76	2035.26
756	12.6	2071.66	823.87	790.54	783.94	706.04	2059.39	2121.12	2069.32	1987.13	2033.93
759	12.65	2069.78	830.11	793.1	786.98	705.27	2058.7	2125.94	2068.78	1987.02	2035.83
762	12.7	2071.09	819.21	791.78	789.05	706.23	2060.68	2128.9	2069.55	1988.73	2035.92
765	12.75	2068.97	822.91	794.03	787.32	706.38	2060.2	2124.47	2071.31	1987.46	2035.76
768	12.8	2071.27	823.1	791.26	782.33	707.29	2060.94	2124.1	2067.38	1987.18	2037.14
771	12.85	2071.26	823.33	793.17	790.22	705.93	2061.5	2121.74	2066.38	1987.81	2038.72
774	12.9	2073.31	828.05	794.14	787.71	710.38	2061.54	2117.68	2068.42	1988.16	2037.5
777	12.95	2076.82	827.52	796.47	783.97	707.25	2061.29	2119.13	2069.88	1988.73	2037.95
780	13	2079.3	825.11	795.8	783.59	711.37	2061.14	2118.48	2069.15	1987.93	2038.9
783	13.05	2083.38	826.19	796.87	784.56	707.3	2062.28	2127.78	2069.07	1990.8	2037.55
786	13.1	2075.59	823.64	800.63	783.74	711.6	2063.68	2122.43	2070.25	1990.32	2040.98
789	13.15	2072.62	828.46	791.24	788.77	713.02	2062.6	2134.51	2069.16	1990.99	2040.31
792	13.2	2074.85	824.44	795.82	789.01	710.34	2062.82	2128.56	2070.27	1992.21	2041.52
795	13.25	2074.59	824.76	799.44	790	708.57	2063.94	2127.04	2071.27	1990.29	2040.31
798	13.3	2073.03	826.39	793.65	788.21	703.94	2063.53	2129.58	2070.44	1991.53	2041.43
801	13.35	2074.96	827.47	793.94	789.65	708.51	2064.06	2125.57	2070.48	1990.71	2041.72
804	13.4	2074.68	826.03	792.77	786.62	715.59	2064.55	2122.41	2072.74	1992.69	2041.34
807	13.45	2074.84	826.35	799.82	796.01	713.53	2064.71	2123.5	2071.71	1994.39	2041.63
810	13.5	2075.35	833.35	793.1	789.1	712.83	2065.4	2126	2072.11	1991.33	2042.21
813	13.55	2073.76	827.03	797.43	786.72	714.59	2064.2	2128.55	2070.77	1991.16	2043.75
816	13.6	2075.34	828.24	796.55	786.68	709.61	2064.13	2124.04	2072.88	1992.9	2042.82
819	13.65	2073.45	828.33	797.62	787.46	715.78	2066.94	2128.12	2073.8	1992.58	2041.75
822	13.7	2076.75	828.84	799.3	787.69	713.22	2067.21	2123.48	2072.05	1988.33	2042.22
825	13.75	2074.52	821.91	795.53	792.34	715.59	2067.6	2124.23	2071.41	1994.34	2041.03
828	13.8	2073.21	815.8	796.71	787.35	715.59	2067.26	2129.93	2071.49	1992.15	2043.21
831	13.85	2076.25	821.05	796.17	789.83	709.24	2068.53	2121.93	2073.2	1993.46	2042.85
834	13.9	2076.1	820.06	796.18	785.15	713.36	2069.02	2122.05	2072.48	1993.9	2042.42
837	13.95	2076.93	817.94	794.29	784.96	712.18	2065.67	2125.78	2076.77	1996.18	2043.63
840	14	2077.19	814.99	794.47	786.73	715.63	2068.46	2122.9	2073.71	1995.1	2043.61
843	14.05	2078.12	815.81	799.27	789.71	713.31	2069.39	2123.62	2072.8	1996.4	2043.5
846	14.1	2077.28	809.2	793.94	794.89	718.83	2069.89	2124.61	2073.77	1993.4	2043.41
849	14.15	2077.17	813.5	793.78	787.99	714.65	2071.29	2129.39	2074.21	1996.14	2046.9
852	14.2	2078.97	814.09	798.22	788.53	718	2070.23	2130.97	2073.78	1996.03	2045.14
855	14.25	2076.53	811.1	798.66	788.73	712.46	2068.84	2139.26	2072.69	1994.44	2046.99
858	14.3	2077.02	817.33	798.52	790.27	714.17	2069.48	2123.1	2074.25	1996.08	2046.87
861	14.35	2076.4	815.42	798.59	787.98	716.4	2070.58	2129.93	2073.92	2001.95	2046.9
864	14.4	2076.6	816.42	795.63	790.61	719.79	2070.11	2129.42	2076.1	1996.85	2048.09
867	14.45	2078.17	812.04	798.83	790.57	724.53	2072.76	2128.15	2077.52	1997.74	2044.81
870	14.5	2077.93	815.23	798.06	792.89	720.34	2072.12	2127.28	2075.28	2000.26	2049.58
873	14.55	2077.73	813.99	801.38	787.18	721.85	2071.42	2131.1	2076.34	1995.86	2048.08
876	14.6	2076.65	812.21	799.42	788.84	718	2071.13	2135.76	2073.89	1997.9	2051.39
879	14.65	2077.99	813.09	801.72	794.75	718.52	2071.45	2133.64	2075.16	1995.73	2048.11
882	14.7	2079.43	810.78	793.46	788.52	718.14	2071.46	2132.98	2074.16	1996.75	2050.2
885	14.75	2079.85	810.16	798.35	789.24	721.19	2073.04	2131.03	2076.28	2000.3	2049.53
888	14.8	2079.88	814.78	794.78	792.05	725.3	2072.32	2122.02	2074.99	1999.43	2049.78
891	14.85	2078.63	813.07	796.76	793.39	720.54	2074.49	2129.71	2078.18	2000.78	2047.11
894	14.9	2079.49	814.66	797.34	790.34	720.01	2073.53	2121.71	2075.24	1997.69	2047.84
897	14.95	2078.97	816.6	795.94	788.57	719.71	2074.14	2126.44	2076.71	2001.58	2050.08
900	15	2080.29	813.91	797.76	790.23	720.17	2073.82	2131.19	2074.68	2001.52	2049.17
903	15.05	2078.38	811.89	795.71	790.8	724.85	2075.46	2126.49	2074.04	1997.3	2051.69
906	15.1	2078.6	810.66	797.52	786.62	724.26	2076.09	2128.3	2074.58	2001.85	2051.93
909	15.15	2080.3	806.67	800.55	795.54	729.47	2075.8	2125.93	2074.3	2000.47	2054.71
912	15.2	2077.38	809.48	798.49	789.24	724.81	2076.07	2125.38	2076.5	2002.25	2049.22
915	15.25	2078.9	806.14	798.57	791.07	722.23	2075.78	2119.33	2074.71	2001.83	2051.03
918	15.3	2079.26	806.72	797.13	793.26	724.18	2075.87	2122.24	2074.59	2001.81	2051.05
921	15.35	2079.89	803.9	793.9	790.52	724.45	2076.67	2119.87	2074.35	2000.79	2051.06
924	15.4	2080.68	806.21	799.08	791.17	727.55	2073.72	2125.05	2074.83	2002.98	2053.54
927	15.45	2080.32	805.3	801.68	792.74	724.34	2075.8	2120.83	2075.3	2008.55	2050.21
930	15.5	2080.93	808.27	800.65	792.23	724.21	2076.88	2125.53	2074.65	2004.58	2053.25
933	15.55	2079.81	809.73	799.52	790.42	721.64	2077.04	2125.57	2074.08	2004.25	2053.51
936	15.6	2079.8	808.66	799.25	791.81	727.07	2074.79	2123.37	2075.04	2002.31	2052.35
939	15.65	2081.33	807.98	797.57	793.91	732.01	2076.65	2127.18	2076.02	2003.17	2054.3
942	15.7	2082.11	804.15	794.29	791.32	729.05	2075.88	2126.53	2075.63	2005.42	2055.06
945	15.75	2080.75	806.59	799.28	789.9	725.08	2076.62	2132.1	2075.49	2003.35	2053.81
948	15.8	2081.97	810.24	796.93	788.68	725.96	2076.16	2130.14	2075.93	2000.96	2053.84
951	15.85	2081.06	809.52	802.49	792.87	726.96	2077.23	2127.75	2075.94	2004.27	2053.79
954	15.9	2081.72	808.3	798.32	786.28	726.82	2077.93	2125.1	2074.36	2002.25	2054.46
957	15.95	2082.46	812.48	798.08	788.51	728.5	2078.03	2128.01	2076.19	2007.93	2054.41
960	16	2082.73	805.75	799.25	790.68	725.21	2077.81	2127.69	2075.19	2003.58	2053.54
963	16.05	2082.29	809.18	796.95	790.54	728.56	2079.25	2124.25	2076.27	2004.11	2054.56
966	16.1	2079.64	803.3	796.22	797.16	729.03	2079.77	2125.97	2073.24	2006.11	2053.41
969	16.15	2083.49	807.78	796.46	790.87	730.49	2080.56	2124.63	2075.75	2004.9	2055.47
972	16.2	2082.82	808.57	797.17	791.28	732.86	2081.75	2126.75	2075.56	2004.32	2054.56
975	16.25	2081.65	808.45	800.78	787.94	730.14	2079.65	2124.96	2076.68	2009.57	2054.67
978	16.3	2082.36	807.08	795.43	791.49	730.68	2081.14	2129.99	2077.89	2008.25	2056.09
981	16.35	2084.3	806.36	796.35	792.91	729.26	2079.88	2127.75	2077.38	2006.01	2054.73
984	16.4	2083.45	807.92	799.7	791.85	731.22	2080.96	2127.62	2075.78	2007.41	2054.41
987	16.45	2083.01	806.75	800.47	794.53	730.93	2080.94	2125.47	2076.29	2010.53	2054.33
990	16.5	2083.81	811.65	800.48	788.39	725.71	2080.62	2129.6	2076.59	2006.95	2054.56
993	16.55	2082.66	811.1	800.02	795.82	733.74	2081.57	2127.73	2075.83	2005.65	2055.56
996	16.6	2083.75	807.94	795.02	792.9	727.44	2081.98	2127.59	2077.48	2006.27	2056.37
999	16.65	2084.05	808.67	799.06	786.92	726.58	2080.29	2134.86	2080.45	2005.78	2057.1
1002	16.7	2082.9	809.4	799.69	789.54	729.86	2082.67	2126.07	2078.21	2008.89	2056.35
1005	16.75	2083.21	808.72	798.81	789.99	729.17	2082.43	2128.77	2076.88	2009.01	2056.35
1008	16.8	2086.54	814.4	803.21	791.78	729.01	2083.28	2123.84	2075.47	2007.36	2057.91
1011	16.85	2082.15	814.85	802.22	792.01	731.79	2083.46	2124.23	2076.68	2006.75	2055.29
1014	16.9	2084.12	806.25	798.96	795.81	725.7	2083.84	2125.67	2076.18	2008.59	2057.65
1017	16.95	2084.87	810.57	801.22	792.68	725.01	2082.7	2131.92	2078.18	2007.7	2057.48
1020	17	2084.44	807.79	806.48	790.52	727.9	2083.67	2130.57	2078.17	2007.89	2057.88
1023	17.05	2085.08	810.31	799.7	792.67	728.41	2082.83	2133.22	2078.86	2008.37	2059.21
1026	17.1	2085.49	809.41	803.79	793.36	729.4	2084.15	2124.41	2078.59	2009.05	2057.91
1029	17.15	2084.59	808.15	799.36	789.61	726.41	2085.27	2125.34	2078.85	2006.73	2059.48
1032	17.2	2084.05	809.2	799.51	790.1	724.64	2085.6	2130.28	2078.79	2005.55	2058.64
1035	17.25	2085.13	808.81	803.45	799.49	729.94	2085.56	2131.32	2079.3	2009.4	2059.76
1038	17.3	2086.95	819.75	801.67	789.24	728.17	2087.36	2129.93	2080.04	2007.75	2057.12
1041	17.35	2086.57	812.93	798.36	790.83	729.45	2084.96	2127.2	2078.67	2009.71	2060.03
1044	17.4	2086.95	810.96	800.28	790.2	726.2	2084.51	2132.8	2077.91	2010.28	2062.92
1047	17.45	2086.75	812.75	799.86	792.75	723.93	2085.65	2133.3	2078.31	2009.9	2059.91
1050	17.5	2086.94	810.37	800.08	790.01	735.31	2091.33	2130.43	2078.6	2009.67	2061.65
1053	17.55	2087.14	812.71	800.05	793.85	730.65	2088.11	2131.43	2078.91	2008.64	2060.56
1056	17.6	2087.56	810.55	799.16	792.07	734.39	2086.44	2130.85	2077.68	2008.74	2059.89
1059	17.65	2087.84	814.53	802.04	790.68	733.6	2086.98	2130.01	2077.02	2010.89	2058.75
1062	17.7	2086.74	815.13	804.38	795.12	738.79	2088.13	2130.29	2078.63	2011.08	2060.3
1065	17.75	2086.17	813.92	801.42	789.87	729.52	2088.42	2130.09	2079.15	2007.62	2061.13
1068	17.8	2089.27	816.57	802.53	789.2	726.53	2087.93	2131.55	2078.99	2012.04	2061.93
1071	17.85	2086.83	813.66	799.43	795.41	731.87	2088.21	2129.58	2076.85	2009.94	2063.37
1074	17.9	2087.3	813.55	803.57	792.31	740.27	2086.74	2128.57	2076.03	2014.5	2062.68
1077	17.95	2087.47	813.55	798.58	797.76	735.01	2088.26	2131.27	2077.67	2010.18	2062.55
1080	18	2087.16	811.27	805.5	796.08	728.71	2086.98	2129.04	2076.87	2011.24	2060.61
1083	18.05	2087.64	818.41	811.04	793.32	732	2088.36	2127.97	2077.29	2012.91	2059.7
1086	18.1	2087.77	817	804.08	797.15	736.52	2087.87	2134.35	2077.07	2013.61	2061.52
1089	18.15	2088.71	816.95	804.57	787.82	736.22	2088.13	2133.77	2077.28	2013.27	2063.72
1092	18.2	2086.49	818.36	804.37	787.33	734.75	2088.43	2129.17	2076.45	2012.62	2063.63
1095	18.25	2088.92	811.5	805.92	791.59	736.72	2089.47	2131.64	2076.99	2014.68	2062.62
1098	18.3	2089.99	809.96	800.44	791.93	733.93	2088.02	2133.72	2076.04	2013.41	2062.54
1101	18.35	2088.34	809.94	804.95	799.21	736.77	2089.44	2132.86	2077.53	2015.17	2063.06
1104	18.4	2089.82	820.4	805.04	792.02	738.24	2091.25	2137.18	2077.43	2013.59	2062.88
1107	18.45	2088.65	808.9	801.39	792.72	741.38	2090.5	2140.13	2077.16	2016.03	2061.84
1110	18.5	2090.06	817.14	802.26	791.58	734.4	2090.53	2138.84	2078.16	2015.14	2062.95
1113	18.55	2088.63	816.46	808.23	791.47	738.46	2091.13	2141.61	2078.31	2016.01	2063.43
1116	18.6	2089.27	815.97	802.94	796.22	743.1	2089.52	2138.86	2076.83	2015.85	2062.9
1119	18.65	2088.15	815.56	801.57	794.72	737.8	2092.24	2135.24	2077.79	2014.22	2064.75
1122	18.7	2088.68	817	801.83	791.09	736.54	2092.16	2134.91	2078.66	2014.79	2062.63
1125	18.75	2088.73	819.54	805.13	792.33	736.61	2091.79	2140.45	2077.33	2014.5	2063.3
1128	18.8	2086.74	818.86	805.76	793.47	738.96	2093.38	2135.66	2079.46	2018.64	2063.34
1131	18.85	2089.41	820.31	804.04	793.49	734.9	2092.71	2137.43	2078.74	2015.07	2063.44
1134	18.9	2091.17	817.24	805.35	794.61	738.34	2092.36	2137.04	2078.95	2017.16	2062.08
1137	18.95	2090.02	821.46	805.18	790.82	733.51	2093.43	2133.23	2078.85	2021.05	2064.03
1140	19	2090.51	820.07	808.34	788.71	732.53	2092.8	2132.5	2078.38	2015.3	2061.46
1143	19.05	2091.18	821.72	805.59	790.52	736.3	2094.06	2135.9	2077.97	2018.02	2063.65
1146	19.1	2090.4	818.74	807.29	794.36	736.81	2094.26	2133.12	2077.95	2015.88	2063.64
1149	19.15	2090.62	825.47	810.06	794.27	734.21	2093.13	2135.24	2077.06	2018.55	2063.57
1152	19.2	2091.52	821.17	801.9	792.9	735.36	2094.29	2135.59	2078.22	2017.39	2063.3
1155	19.25	2090.54	817.67	801.32	792.69	743.86	2092.41	2140.83	2078.63	2016.34	2063.26
1158	19.3	2090.36	826.48	806.88	790.78	739.9	2094.44	2133.99	2076.87	2018.66	2062.83
1161	19.35	2092.55	823.51	805.74	792.61	739.41	2094.67	2136.75	2080.24	2018.43	2064.05
1164	19.4	2093.11	822	806.07	794.92	732.37	2093.14	2139.44	2078.57	2018.81	2064.35
1167	19.45	2091.68	820.53	806.09	790.79	729.56	2094.4	2144.44	2078.3	2017.83	2064.56
1170	19.5	2092.43	821.24	805.63	796.5	736.96	2093.75	2133.42	2078.81	2020.14	2062.99
1173	19.55	2093.68	821.93	809.38	790.79	738.06	2096.14	2137.02	2079.11	2021.7	2064.35
1176	19.6	2093.89	824.29	806.35	791.59	741.67	2095.15	2145.11	2078.1	2016.72	2064.76
1179	19.65	2093.85	820.11	805.11	789.89	739.33	2095.11	2141.21	2079.8	2019.87	2066.43
1182	19.7	2092.71	824.11	807.77	795.58	739.55	2096.28	2140.65	2078.15	2019.64	2066.27
1185	19.75	2094.52	827.24	806.51	791.48	739.88	2097.19	2142.33	2079.03	2019.76	2067.97
1188	19.8	2092.55	821.07	803.48	793.43	740.68	2095.22	2139.03	2079.4	2020.12	2066.38
1191	19.85	2093.01	823.68	797.94	793.59	741.62	2097.19	2141	2080.21	2020.63	2065.61
1194	19.9	2094.07	829.91	802.1	793.91	738.14	2097.02	2134.14	2079.74	2018.67	2064.78
1197	19.95	2094.32	827.17	807.53	794.33	738.93	2096.26	2139.6	2079.78	2020.16	2065.08
1200	20	2094	826.8	805.04	790.35	739.9	2097.77	2148.3	2077.99	2022.72	2064.58
1203	20.05	2094.25	831.02	807.4	796.92	741.6	2096.73	2141.95	2080.06	2022.22	2064.01
1206	20.1	2093.46	827.32	804.15	790.93	739.38	2097.78	2139.57	2080.91	2021.97	2065.93
1209	20.15	2093.19	828.77	808.37	794.82	742.06	2097.65	2147.34	2080.16	2023.01	2066.2
1212	20.2	2092.99	820.97	803.84	791.19	743.52	2097	2140.32	2080.35	2022.69	2067.34
1215	20.25	2093.58	826.08	804.66	786.52	739.36	2099.49	2140.69	2081.23	2021.6	2067.59
1218	20.3	2093.06	836.08	805.18	793.79	741.62	2098.51	2144.16	2079.6	2027.42	2067.45
1221	20.35	2093.52	835.42	806.29	792.18	740.31	2099.79	2139.64	2080.05	2027.01	2065.16
1224	20.4	2094.29	834.15	807.78	797.16	737.87	2099.66	2143.43	2080.66	2024.68	2066.85
1227	20.45	2093.02	825.54	805.84	795.7	741.58	2097.48	2141.14	2080.52	2021.23	2067.09
1230	20.5	2092.81	830.54	805.45	792.76	740.59	2098.72	2142.96	2080.14	2024.22	2067.61
1233	20.55	2095.83	832.74	803.95	798.76	744.05	2100.05	2141.64	2079.78	2022.03	2067.76
1236	20.6	2091.74	835.54	803.4	788.19	742.17	2098.45	2141.41	2079.68	2024.32	2067.78
1239	20.65	2094.37	833.63	808.31	791.77	737.99	2098.64	2156.49	2081.24	2023.83	2067.64
1242	20.7	2094.5	831	810.13	792.16	738.65	2098.5	2144.95	2081.64	2026.47	2067.38
1245	20.75	2095.11	833.94	807.86	792.67	745.52	2099.7	2144.83	2078.9	2024.87	2067.39
1248	20.8	2095.14	834.98	811.07	789.57	738.97	2098.79	2144.35	2078.52	2028.32	2066.84
1251	20.85	2094.67	838.71	799.97	796.65	736.05	2099.36	2140.38	2079.93	2025.81	2068.26
1254	20.9	2094.06	840.82	805.85	792.35	737.35	2098.46	2142.13	2080.05	2021.37	2071.22
1257	20.95	2094.85	836.57	802.62	790.3	741.42	2097.4	2142.2	2081.06	2027.78	2069.47
1260	21	2094.9	838.86	809.65	796.45	739.23	2099.95	2139.25	2079.73	2023.33	2072.32
1263	21.05	2096.14	843.28	800.2	793.45	741.71	2099.57	2146.51	2079.59	2027.96	2074.28
1266	21.1	2096.43	836.35	811.4	793.15	750.76	2098.32	2142.6	2080.34	2026.72	2070.95
1269	21.15	2098.2	837.78	806.27	791.83	736.7	2101.07	2145.91	2080.81	2028.26	2070.54
1272	21.2	2097.16	839.12	811.59	793.24	745.87	2097.69	2140.89	2080.92	2025.39	2071.45
1275	21.25	2096.07	838.13	807.99	797.2	745.89	2099.83	2153.23	2080.64	2026.68	2069.39
1278	21.3	2097.87	839.23	807.81	790.63	751.11	2100.48	2143.09	2081.6	2026.19	2071.52
1281	21.35	2096.8	837.03	808.2	790.01	741.23	2100.32	2143.28	2081.57	2028	2068.74
1284	21.4	2097.08	842.67	805.73	793.25	743.8	2100.14	2138.66	2080.87	2026.28	2070.51
1287	21.45	2097.76	840.56	802.53	791.04	741.75	2101.02	2146.14	2081.23	2030.36	2069.44
1290	21.5	2096.53	838.02	806.14	794.56	740.91	2100.98	2144.15	2081.44	2029.31	2069.92
1293	21.55	2096.11	837.53	802.08	794.03	742.45	2100.99	2143.71	2081.62	2027.93	2069.19
1296	21.6	2098.36	838.05	808.29	796.37	739.66	2102.53	2146.16	2081.24	2028.65	2072.12
1299	21.65	2096.47	840.94	808.4	791.19	747.43	2101.03	2150.57	2081.75	2029.81	2070.19
1302	21.7	2096.9	836.75	807.16	788.94	742.53	2101.82	2148.69	2080.13	2028.13	2075.46
1305	21.75	2097.5	841.73	808.46	795.85	743.82	2101.85	2144.78	2080.57	2029.18	2070
1308	21.8	2099.74	839.01	811.74	790.66	741.53	2103.7	2145.89	2079.65	2029.45	2070.69
1311	21.85	2097.93	841.58	809.21	794.95	740.04	2101.61	2143.82	2080.74	2028.69	2071.93
1314	21.9	2098.46	835.02	812.57	791.54	738.52	2102.43	2145.92	2080.11	2031.45	2071.18
1317	21.95	2096.44	837.04	807.56	793.64	738.37	2102.62	2146.03	2080.52	2036.76	2069.85
1320	22	2097.37	831.87	810.01	791.52	745.74	2101.52	2148.23	2081.14	2027.58	2069.41
1323	22.05	2098.57	833.74	808.38	795.72	741.31	2102.14	2145.72	2081.18	2028.89	2070.21
1326	22.1	2097.77	835.59	807.13	791.72	735.48	2101.28	2146.27	2081.96	2027.8	2072.54
1329	22.15	2096.94	837.7	805.23	793.36	742.47	2102.21	2143.48	2080.92	2027.92	2072.66
1332	22.2	2098.61	837.62	810.27	790.99	741.56	2104.01	2145.45	2081.9	2037	2071.99
1335	22.25	2096.41	837.08	807.92	791.05	741.2	2102.48	2146.1	2083.03	2029.52	2070.37
1338	22.3	2097.99	840.64	808.07	797.82	740.04	2101.83	2141.65	2082.13	2030.11	2071.29
1341	22.35	2097.77	837.26	804.18	794.86	745.03	2102.52	2145.41	2081.94	2031.65	2071.18
1344	22.4	2097.06	831.37	809.91	787.85	743.32	2103.14	2148.63	2082.29	2029.82	2072.19
1347	22.45	2099	836.15	805.41	794.3	744.32	2103.62	2149.57	2081.95	2029.32	2071.88
1350	22.5	2101.67	838.42	805.51	792.93	743.63	2105.17	2147.44	2080.67	2030.7	2070.8
1353	22.55	2097.16	838.59	806.76	793.19	744.11	2103.85	2151.21	2083.92	2029.42	2071.97
1356	22.6	2099.32	837.11	811.43	790.82	741.7	2102.53	2151.57	2082.05	2028.35	2071.13
1359	22.65	2099.7	840.78	808.93	794.6	742.63	2103.23	2148.46	2081.91	2029.43	2073.18
1362	22.7	2098.7	843.04	807.43	793.96	751.38	2103.96	2148.58	2080.08	2033.99	2072.64
1365	22.75	2099.18	838.69	805.92	795.59	742.59	2102.85	2145.08	2081.56	2028.29	2072.45
1368	22.8	2100.66	841.53	811.2	788.48	742.33	2104.5	2146.15	2081.4	2027.87	2072.53
1371	22.85	2099.96	843.38	812.24	789.01	744.24	2104.54	2144.39	2080.72	2030.15	2073.25
1374	22.9	2099.78	841.09	805.67	783.28	748.57	2103.28	2148.98	2080.35	2029.64	2071.97
1377	22.95	2100.75	846.87	811.63	794.28	743.8	2105.59	2155.96	2080.84	2030.54	2074.6
1380	23	2100.93	846.1	807.15	791.05	747.26	2105	2152.2	2080.32	2030.43	2072.24
1383	23.05	2102.37	845.34	807.39	792.78	743.13	2104.59	2155.33	2082.43	2028.55	2073.52
1386	23.1	2101.14	849.39	815.21	795.02	743.83	2105.85	2147.04	2081.99	2029.31	2073.76
1389	23.15	2102.23	850.98	811.34	791.29	745.81	2105.92	2151.12	2085.4	2031.52	2074.68
1392	23.2	2101.8	847.74	810.24	799.11	748.24	2104.9	2151.68	2080.86	2029.71	2073.86
1395	23.25	2100.55	853.78	810.82	793.51	747.42	2105.41	2149.33	2081.66	2029.39	2071.63
1398	23.3	2101.39	853.56	810.45	791.6	744.03	2105.58	2149.73	2082.75	2030.12	2072.61
1401	23.35	2102.69	848.48	812.01	793.97	745.01	2105.89	2148.11	2082.1	2031.56	2074.13
1404	23.4	2102.65	853.2	812.1	793.14	745.68	2104.95	2147.18	2083.04	2029.23	2073.26
1407	23.45	2100.99	854.74	809.05	791.47	744.76	2105.54	2148.14	2082.07	2032.84	2074.04
1410	23.5	2102.01	852.99	805.19	792.64	747.42	2107.94	2146.29	2083.45	2038.18	2073.04
1413	23.55	2101.65	855.84	812.45	794.11	749.94	2107.32	2149.35	2083	2030.47	2073.5
1416	23.6	2101.97	858.41	807.59	795.89	742.74	2106.9	2145.96	2083.5	2030.93	2073.7
1419	23.65	2100.52	849.82	807.8	792.8	746.86	2106.65	2144.16	2085.68	2030.87	2074.82
1422	23.7	2102.74	841.1	809.48	792.7	745.35	2105.99	2156.27	2082.72	2030.91	2074.39
1425	23.75	2102.91	828.93	812.6	791.18	746.18	2106.85	2150.26	2083.96	2031.93	2073.81
1428	23.8	2102.41	827.49	811.16	792.92	751.05	2104.23	2154.8	2083.09	2034.49	2073.72
1431	23.85	2102.86	819.24	807.19	792.52	748.84	2107.46	2153.36	2081.45	2031.2	2073.25
1434	23.9	2102.26	820.91	811.23	795.72	754.62	2105.76	2151.23	2082.28	2029.89	2073.85
1437	23.95	2103.01	820.08	812.08	792.62	746.19	2107.17	2149.76	2081.76	2032.19	2075.59
1440	24	2102.38	816.65	813.74	790.36	752.58	2106.77	2145.11	2081.54	2033.79	2074.66
1443	24.05	2101.92	821.41	805.45	788.68	749.27	2108.7	2151.68	2081.53	2035.08	2074.82
1446	24.1	2101.88	822.63	809.58	790.12	745.51	2108.11	2151.74	2080.73	2033.67	2075.07
1449	24.15	2101.77	819.51	811.2	791.49	746.62	2107.62	2154.02	2079.94	2032.25	2075.52
1452	24.2	2104.31	818.05	811.25	795.12	746.76	2108.7	2147.34	2080.67	2033.53	2073.16
1455	24.25	2103.2	819.2	809.69	790.06	746.65	2107.5	2149.31	2082.5	2034.95	2076.08
1458	24.3	2103.86	817.31	811.98	786.32	742.63	2107.09	2149.77	2081.04	2036.96	2076.19
1461	24.35	2104.16	820.95	815.1	785.03	748.65	2108.94	2150.49	2080.74	2033.59	2074.52
1464	24.4	2103.54	822.38	807.01	788.38	747.75	2107.2	2148.7	2081.09	2033.82	2074.94
1467	24.45	2103.59	818.22	815.1	789.28	745.04	2107.53	2149.78	2081.33	2035.52	2073.2
1470	24.5	2104.36	819.62	806.4	788.3	744.56	2109.12	2149.49	2079.93	2033.66	2075.6
1473	24.55	2103.09	816.33	815.52	788.52	741.92	2105.93	2156.38	2080.02	2036.73	2074.69
1476	24.6	2103.64	818.38	812.89	787.06	749.18	2107.66	2151.85	2080.89	2035.33	2076.46
1479	24.65	2104.29	821.67	809.65	790.04	748.78	2111.16	2151.59	2082.06	2036.07	2076.74
1482	24.7	2104.93	819.68	811.87	789.38	745.38	2109.08	2151.34	2082.79	2034.13	2076.42
1485	24.75	2104.15	821.12	812.96	798.38	746.06	2108.8	2150.91	2081.28	2034.99	2073.81
1488	24.8	2104.18	820.27	811.78	792.64	742.35	2108.12	2147.72	2080.09	2032.51	2075.52
1491	24.85	2103.55	822.3	811.41	788.9	748.9	2109.65	2153.42	2079.56	2036.69	2074.44
1494	24.9	2104.43	821.31	813.63	789.41	748.1	2107.98	2152.8	2079.11	2036.23	2074.66
1497	24.95	2104.01	817.38	811.83	790.72	750.96	2108.87	2150.7	2080.27	2041.28	2075.54
1500	25	2105.38	815.38	814.54	785.91	746.51	2109.19	2149.85	2079.56	2037.1	2075.57
1503	25.05	2104.18	817.06	809.84	788.2	746.11	2109.33	2147.52	2079.88	2036.6	2075.95
1506	25.1	2107.14	818.14	809.54	789.19	750.26	2108.49	2150.74	2078.45	2036.33	2074.47
1509	25.15	2104.73	821.56	812.47	790.94	745.92	2107.61	2152.78	2077.52	2037.27	2075.75
1512	25.2	2105.73	820.96	811.91	792.94	744.88	2109.43	2155.28	2079.41	2039.37	2076.85
1515	25.25	2103.78	818.98	813.9	791.77	749.31	2109.37	2150.66	2079.79	2037.9	2075.09
1518	25.3	2104.33	821.34	816.39	789.63	747.71	2108.02	2149.78	2079.77	2033.39	2076.55
1521	25.35	2105.39	821.22	812.58	790.92	747.2	2107.17	2148.31	2077.95	2036.48	2077.74
1524	25.4	2107.87	817.95	812.4	789.99	745.17	2109.92	2152.04	2079.5	2035.92	2076.68
1527	25.45	2107.25	820.29	814.19	794.62	751.5	2109.82	2153.01	2079.89	2036.29	2076.66
1530	25.5	2105.77	822.8	809.59	791.83	746.1	2109	2152.8	2081.61	2036.12	2076.83
1533	25.55	2106.56	817.32	811.32	795.12	749.01	2109.14	2151.41	2079.66	2034.49	2078.59
1536	25.6	2106.73	819.6	810.61	794.14	749.13	2110.67	2152.4	2080.28	2036.6	2075.53
1539	25.65	2107.93	822.57	812.23	796.98	749.71	2110.33	2152.31	2078.64	2041.78	2077.27
1542	25.7	2106.95	814.04	808.12	792.65	751.36	2112.11	2153	2079.17	2037.52	2076.49
1545	25.75	2107.36	821.48	812.68	790.72	747.86	2110.74	2153.63	2079.7	2038.23	2076.77
1548	25.8	2107.9	820.63	812.06	792.23	750.69	2110.49	2156.45	2078.74	2035.25	2075.48
1551	25.85	2108.02	820.82	816.34	794.36	752.74	2110.9	2152.75	2079.65	2035.7	2078.9
1554	25.9	2105.63	827.23	807.31	789.69	748.11	2110.43	2155.16	2079.43	2038.96	2076.62
1557	25.95	2105.43	819.86	812.06	795.46	748.36	2111.15	2158.51	2079.68	2035.97	2076.87
1560	26	2107.15	819.12	811.82	793.41	745.67	2110.66	2153.93	2080.16	2038.71	2076.39
1563	26.05	2108.86	823.22	815.79	793.47	752.07	2111.39	2156.3	2077.22	2038.14	2077.55
1566	26.1	2108.06	822.58	811.64	794.71	749.43	2110.54	2157.47	2080.33	2037.86	2078.29
1569	26.15	2109.17	820.36	814.27	793.2	747.87	2110.89	2157.76	2076.8	2036.65	2077.7
1572	26.2	2106.61	824.59	811.39	793.26	749.46	2109.47	2158.32	2078.37	2040.15	2077.14
1575	26.25	2108.96	819.57	813.7	789.71	752.16	2109.9	2156.93	2077.06	2036.33	2076.32
1578	26.3	2107.04	816.55	811.92	791.07	753.32	2110.54	2154.58	2077.07	2040.78	2078.58
1581	26.35	2107.92	816.86	816.2	794.22	747.3	2110.21	2153.99	2079.61	2037.47	2077.72
1584	26.4	2109.19	820.03	814.11	788.61	753.35	2111.57	2155.56	2078.11	2039.96	2077.93
1587	26.45	2109.23	819.93	813.99	794.84	753.93	2111.86	2159.1	2078.82	2041.33	2078.68
1590	26.5	2108.7	823.11	815.93	791.57	748.57	2110.4	2154.91	2077.74	2039.78	2078.39
1593	26.55	2109.77	819.6	809.74	787.97	750.54	2109.92	2159.61	2077.36	2040.93	2078.27
1596	26.6	2109.53	821.75	815.58	795.04	751.48	2109.86	2153.12	2076.83	2040.33	2077.96
1599	26.65	2108.37	820.35	812.48	784.24	749.27	2109.83	2156.71	2077.18	2040.82	2077.61
1602	26.7	2109.71	820.63	810.65	791.98	750.92	2110.42	2155.2	2075.56	2040.98	2078.23
1605	26.75	2108.99	819.08	812.49	794.73	751.91	2111.41	2155.88	2077.76	2037.83	2075.28
1608	26.8	2108.89	823.17	815.82	792.76	751.9	2111.07	2153.78	2075.53	2040.34	2077.26
1611	26.85	2110.57	818.54	814.62	793.45	750.4	2111.78	2158.15	2075.25	2040.97	2077.79
1614	26.9	2109.16	824.49	813.42	793.31	748.17	2112.09	2154.77	2075.84	2039.66	2078.26
1617	26.95	2110.31	822.69	814.21	795.34	754.81	2111.42	2157.22	2076.03	2040.28	2078.68
1620	27	2111.21	819.16	813.34	794.25	747.96	2111.45	2152.74	2075.25	2038.74	2077.84
1623	27.05	2110.56	821.85	813.13	791.29	753.5	2111.51	2155.1	2078.97	2038.46	2078.51
1626	27.1	2108.45	820.5	810.08	795.94	752.05	2110.82	2156.09	2076.34	2040.07	2077.31
1629	27.15	2109.79	820.12	811.37	791.7	749.98	2112.05	2155.93	2077.66	2040.33	2081.69
1632	27.2	2111.78	814.86	810.13	789.81	750.26	2111.5	2161.15	2077.36	2040.47	2079.06
1635	27.25	2110.19	820.94	813.49	791.95	751	2111.93	2167.53	2075.95	2040.93	2078.81
1638	27.3	2109.42	822.46	816.36	794.76	749.5	2110.83	2155.57	2077.15	2041.55	2080.74
1641	27.35	2110.48	818.97	813.68	792.95	748.55	2111.45	2158.61	2077	2045.85	2077.94
1644	27.4	2110.68	823.85	814.43	790.91	758.83	2111.46	2159.39	2078.02	2043.4	2078.76
1647	27.45	2110.86	819.86	810.47	795.06	753.97	2113.67	2158.82	2076.57	2041.12	2078.06
1650	27.5	2111.98	823.82	820.66	790.72	753.1	2112.63	2156.66	2077.12	2043.43	2081.01
1653	27.55	2110.6	819.84	816.3	793.86	749.88	2113.34	2161.57	2076.91	2042.31	2079.76
1656	27.6	2115.13	823.33	811.81	789.42	751.1	2112.36	2160.63	2077.76	2042.8	2077.49
1659	27.65	2113.34	821.94	815.04	795.97	750.13	2111.67	2164.17	2078.53	2041.38	2079.07
1662	27.7	2112.46	824.8	819.57	791.38	751.95	2113.57	2160.3	2077.49	2043.82	2079.54
1665	27.75	2111.6	824.54	813.66	793.97	752.76	2112.24	2165.26	2077.64	2049.92	2080.57
1668	27.8	2111.38	819.64	815.19	796.51	755.07	2111.74	2167.45	2076.64	2046	2078.86
1671	27.85	2111.74	820.54	810.89	795.2	754.38	2115.85	2168.13	2077.28	2045.49	2079.8
1674	27.9	2113.52	826.06	816.25	797.43	752.8	2113.15	2163.05	2076.57	2044.55	2079.59
1677	27.95	2112.45	825.43	810.64	794.46	754.65	2113.24	2163.2	2076.75	2046.13	2080.13
1680	28	2113.54	826.19	810.71	793.64	751.14	2112.23	2161.88	2075.91	2045.28	2079.39
1683	28.05	2112.86	830.05	807.58	793.62	751.32	2112.97	2164.96	2077.88	2046.57	2080.01
1686	28.1	2113.21	826.01	815.23	791.66	753.01	2112.46	2163.44	2077.19	2043.5	2079.15
1689	28.15	2112.84	830.79	814.99	789.34	751.18	2112.12	2159.59	2078.4	2048.21	2080.56
1692	28.2	2111.74	832.04	818.63	794.18	754.49	2113.83	2161.4	2078.88	2048.47	2080.94
1695	28.25	2112.95	834.69	814.67	797.1	751.7	2113.78	2162.27	2077.48	2046.93	2081.25
1698	28.3	2112.14	830.36	816.03	800.08	756.25	2113.53	2164.09	2078.11	2040.73	2081.66
1701	28.35	2113.63	835.55	815.48	795.13	753.02	2113.76	2164.83	2077.8	2044.22	2082.23
1704	28.4	2113.27	833.52	811.91	795.34	752.4	2113.49	2164.92	2079.7	2048.55	2080.8
1707	28.45	2113.81	839.51	809.65	792.75	751.64	2114.77	2159.19	2077.64	2046.54	2080.48
1710	28.5	2114.97	835.29	812.53	794.56	757.77	2114.69	2165.83	2077.94	2047	2080.3
1713	28.55	2114.86	836.91	811.82	792.26	754.37	2115.13	2164.4	2079.43	2047.95	2081.43
1716	28.6	2115.88	837.04	816.65	796.8	756.52	2114.07	2164.22	2076.49	2049.53	2081.26
1719	28.65	2113.05	842.22	815.63	794.99	756.61	2113.52	2162.99	2077.23	2049.34	2081.99
1722	28.7	2115.02	838.22	811.35	795.93	754.83	2115.92	2163.39	2077.65	2048.37	2080.95
1725	28.75	2114.26	842.55	818.59	796.43	753.78	2115.11	2168.92	2075.64	2046.32	2078.48
1728	28.8	2115.13	844.36	811.33	794.97	752.99	2114.64	2168.45	2077.3	2043.67	2079.2
1731	28.85	2115.26	844.99	815.66	793.96	759.4	2115.63	2165.61	2079	2042.72	2080.02
1734	28.9	2116.79	848.28	813.65	797.97	754.45	2115.79	2164	2079.08	2041.69	2081.73
1737	28.95	2116.42	847.66	813.95	796.07	754.67	2113.98	2161.41	2077.86	2042.8	2080.25
1740	29	2118.51	848.39	809.16	797.07	756.16	2116.36	2159.18	2078.72	2045.94	2081.77
1743	29.05	2117.69	846.25	811.42	796.7	751.42	2115.67	2160.06	2078.29	2045.16	2081.54
1746	29.1	2119.79	848.41	814.64	798.03	754.73	2116.63	2166.99	2078.79	2044.34	2082.2
1749	29.15	2118.41	854.24	815.16	792.92	755.75	2116.19	2168.08	2079.55	2040.6	2081.55
1752	29.2	2119.21	854.02	811.63	795.67	753.47	2115.25	2169.92	2080.81	2039.57	2084.23
1755	29.25	2121.64	852.3	814.73	795.74	762.5	2116.43	2171.46	2078.47	2043.92	2083.22
1758	29.3	2120.51	851.61	813.17	793.98	759.19	2115.94	2167.34	2081.15	2041.69	2084.42
1761	29.35	2121.01	854.58	814.42	790.5	755.37	2115.74	2169.07	2081.25	2041.25	2081.02
1764	29.4	2122.86	851.77	817.96	792.77	752.68	2116.33	2164.55	2080.96	2040.95	2081.39
1767	29.45	2122.76	853.54	819.55	797.05	754.1	2115.7	2166.52	2081.38	2040.31	2081.15
1770	29.5	2122.19	853.4	813.22	790.96	751.41	2117.81	2162.95	2082.23	2041.69	2081.8
1773	29.55	2121.58	856.62	816.72	795.05	762.11	2117.67	2167.53	2083.71	2041.99	2081.2
1776	29.6	2121.5	858.76	813.11	793.8	754.23	2116.64	2161.7	2081.88	2040.69	2082.61
1779	29.65	2124.29	854.08	816.59	792.77	756.81	2117.76	2161.31	2081.72	2041.2	2080.42
1782	29.7	2122.81	857.52	813.65	793.11	754.12	2118.36	2166.29	2080.65	2041.36	2082.65
1785	29.75	2123.64	852.97	813.49	794.4	754.74	2118.11	2168.43	2081.33	2042.25	2081.68
1788	29.8	2124.53	856.6	813.52	794.47	759.84	2117.57	2171.89	2080.35	2043.9	2082.09
1791	29.85	2124.28	854.71	815.04	795.63	749.3	2119.24	2164.41	2079.19	2050.58	2081.99
1794	29.9	2125.1	861.6	811.52	793.56	752.37	2117.52	2166.18	2080.54	2042.41	2082.19
1797	29.95	2123.6	859.69	816.78	794.02	753.1	2116.21	2167.25	2080.82	2041.53	2080.73
1800	30	2125.67	859.03	817.04	791.9	751.11	2117.18	2164.57	2079.04	2042.79	2081.68
		2125.33	857.31	814.76	797.55	753.76	2117.55	2166.7	2078.94	2042.86	2081.51
		2122.5	859.27	815.02	793.67	755.44	2117.99	2167.41	2078.35	2044.57	2082.06
		2124.35	860.96	814.84	792.38	755.25	2118.22	2165.84	2078.85	2041.59	2080.76
		2125.93	865.77	817.26	796.28	755.18	2119.05	2164.03	2080.22	2042.66	2081.94
		2123.98	859.65	811.64	792.56	751.89	2118.72	2165.58	2080.11	2045.6	2082.12
		2123.63	862.86	814.31	794.55	754	2118.09	2166.6	2079.95	2048.85	2081.37
		2124.26	863.27	810.36	797.12	754.34	2118.45	2166.96	2079.64	2044.22
		2125.12	860.68	814.08	795.75	756.15	2118.36	2162.81	2080.24	2042.24
		2124.63	869.68	816.16	797.56	752.84	2118.53	2159.76	2079.48	2042.44
		2125.81	872.92	815.4	796.56	756.26	2118.73	2165.56	2081.05	2048.79
		2124.39	873.56	818.42	796.58	755.02	2118.25	2168.26	2080.28	2042.89
		2124.22	869.52	811.44	796.15	755.64		2166.34	2082.29	2045.28
		2124.97	870.34	813.07	797.57	755.75		2170.96	2080.4
		2123.58	865.62	816.39	793.6	755.93		2167.55	2082.02
		2124.44	867.07	811.87	794.48	755.93		2168.73	2079.9
		2123.72	856.87	813.33	799.56	756.19		2171.15	2081.77
		2125.17	858.54	818.07	796.88	756.05		2166.59	2079.25
		2125.59	860.57	813.21	795.45	753.79		2172.71	2080.83
		2126.29	857.43	810.04	792.51	755.7		2167.16	2080.53
		2124.35	855.57	813.7	795.99	751.88		2167.51	2079.66
		2124.92	855.69	813.09	795.68	755.48		2166.22	2079.74
		2124.05	855.01	816.06	799.42	754.79		2168.69	2081.41
		2124.58	852.88	814.96	799.71	759.04			2080.21
		2125.91	854.79	816.99	794.26	753.53			2080.4
		2125.95	855.65	819.38	798.91	761.53			2081.91
		2125.91	848.39	816.24	796.37	759.55			2080.13
		2126.56	855.14	817.8		758.81			2080.04
		2124.51	854.53	817.8		760.1			2081.51
		2124.33	856.22	817.67		758.8			2080
		2123.87	856.44	816.96		758.74			2080.83
		2124.28	852.87	817.63		757.85			2080.57
		2123.1	853.13	820.7		757.8			2080.26
		2122.89	854.49	813.54		756.96			2079.08
		2124.47	859.07	815.33		753.97			2079.59
		2123.98	854.17	815.5		757.41			2080.16
		2123.95	852.2	820.92		755.04			2079.64
			852.87	820.35		758.77			2081.49
			851.69	816.09		754.15			2078.57
			853.93	817.7		757.72			2080.14
			856.59	816.31		759.81			2079.55
			854.03	822.63		759.01			2079.92
			852.15	815.99		757.98			2081.17
			848.25	815.36		754.08			2081.8
			852.75	817.74		757.64			2082.2
			851.44	816.51		759.56			2080.56
			854.67	816.85		759.5			2079.63
			855.55	819.17		759.7			2081.04
			848.63	817.42		760.33			2078.87
			855.04	818.7		762.85
			849.67	811.97		757.56
			850.77	819.05		760.58
			852.39	820.69		762.32
			856.79	818.69		759.61
			860.28	814.78		759.59
			857.7	816.9		758.62
			851.87	817.64		758.09
			847.28	820.32		759.18
			846.08	817.22		757.6
			841.09	816.96		755.56
			839.37	813.67		757.89
			838.03	819.7		756.24
			840.63	822.24		760.1
			836.08	817.71		759.07
			838.1	819.17		754.45
			839.69	818.43		759.46
			832.06	815.99		758.16
			840.46	815.49		762.56
			834.38	817.01		760.63
			836.25	822.04		760.6
			836.39	818.52		757.84
			836.65	818.41		761.11
			835.34	818.22		761.77
			835.49	819.18		761.93
			838.08	819.44		764.78
			835.4	817.58		756.5
			837.4	817.48		763.33
			834.26	818.26		758.57
			841.87	823.09		761.93
			832.53	823.17		761.98
			831.62	823.31		759.7
			832.37	818.37		761.92
			832.52	818.62		758.65
			838.52	819.23		760.61
			835.02	821.28		758.01
			836.63	819.37		761.42
			832.18	822.86		756.93
			837.11	821.45		761.04
			827.29	822.01		760.07
			836.85	821.28		760.71
			837.15	820.8		760.03
			834.53	821.66		756
			835.5	823.96		761.03
			837.48			754.1
			836.05			761.82
			832.84			764.04
			837.03			759.51
			835.13			759.42
			835.61			761.85
			830.98			760.54
			839.25			761.29
			833.7			759.16
			836.47			760.13
			832.93			760.48
			833.27			765.12
			836.21			758.75
			833.98			760.75
			838.58			764.64
			832.78			762.52
			837.75			756.27
			839.47			758.12
			841.09			770.88
			839.6			760.67
			835.58			759.72
						755.07
						758.39
						760.21
						764.05
						761.83
						758.77
						757.95
						757.11
						760.03

## Sheet: 30 Degrees
Time (s)	Time (min)	10^6 1	10^6 2	10^6 3	10^6 4	10^6 5	NC 1	NC 2	NC 3	NC 4	NC 5
0	0	1580.81	1526.6	1495.96	1513.27	1664.83	259.86	513.08	208.77	1391.93	1478.46
3	0.05	3530.58	1651.38	1553.97	4666.92	3169.48	360.2	814.34	326.23	2006.31	1595.62
6	0.1	4734.5	3445.98	4143.39	4756.88	3816.9	1845.58	1573.7	1613.36	4328.41	3299.56
9	0.15	4817.97	4901.77	4852.44	4848.4	3896.93	3345.65	1747.23	3049.15	4581.35	5054.31
12	0.2	4803.33	4924.76	4806.58	4731.3	3839.09	3576.42	1824.83	3327.77	4524.62	5024.02
15	0.25	4752.7	4777.49	4782.3	4715.41	3743.2	3606.2	2207.84	3304.86	4520.3	4782.64
18	0.3	4679.84	4796.52	4643.61	4615.18	3697.33	3560.54	2998	3344.75	4412.41	4969.4
21	0.35	4660.88	4636.78	4571.32	4440.42	3605.23	3489.51	2063.08	3361.64	4295.65	4844.84
24	0.4	4517.99	4635.64	4486.81	4287.07	3464.55	3463.71	1638.1	3405.34	4290.83	4622.79
27	0.45	4459.97	4449.73	4437.04	4222.68	3432.55	3366.59	2893.12	3337.83	4062.42	4629.43
30	0.5	4393.07	4447.18	4404.93	4188.86	3323.36	3342.18	3555.53	3172.64	4098.2	4578.51
33	0.55	4415.96	4315.99	4334.59	4083.05	3267.11	3301.22	4604.67	3193.15	3944.64	4480.09
36	0.6	4350.23	4196.1	4189.59	3990.23	3248.44	3268.37	4140.57	3134.38	4018.01	4437.59
39	0.65	4352.27	4234.75	4148.02	3945.55	3297.76	3230.7	3156.16	3121.78	3999.02	4423.83
42	0.7	4293.37	4155.23	4062.49	3988.24	3256.73	3166.18	2657.34	3132.37	3946.97	4360.31
45	0.75	4244.97	4199.8	3938.84	3990.23	3240.07	3104.55	2858.05	3047.09	3966.43	4230.31
48	0.8	4233.21	4157.94	3915.61	4021.65	3286.62	3051.26	2659.27	3010.94	3902.14	4319.41
51	0.85	4257.58	4130.92	3905.88	3913.32	3284.37	3090.7	2530.34	2906.75	3917.05	4240.32
54	0.9	4211.98	4113.08	3912.83	3989.47	3295.85	3084.27	2590.54	2996.9	3864.48	4262.72
57	0.95	4168.04	4107.04	3908.01	3894.29	3267.93	3077.06	3484.16	2979.76	3880.2	4147.77
60	1	4133.21	4126.41	3843.06	3949.48	3253.38	3043.38	3091.4	2938.92	3912.79	4191.28
63	1.05	4115.49	4063.94	3917.98	3887.38	3274.09	3029.58	3123.88	2916.5	3853.35	4217.94
66	1.1	4115.01	4047.51	3851.07	3883.6	3268.07	2983.18	2911.74	2847.74	3803.62	4154.8
69	1.15	4072.94	4066.05	3866.29	3874.09	3237.42	2904.12	2654.06	2784.51	3843.67	4161.35
72	1.2	4072.26	4026.66	3832.6	3874.19	3269.73	2923.39	3137.28	2812.8	3810.66	4116.38
75	1.25	4031.02	4018.78	3888.63	3867.72	3261.2	2920.03	3375.69	2803.15	3803.53	4016.2
78	1.3	4048.83	3980.3	3813.48	3888.6	3232.79	2915.73	3216.2	2829.84	3843.78	4046.66
81	1.35	3985.13	3955.02	3825.98	3789.93	3268.71	2879.68	2863.29	2791.74	3794.25	4103.53
84	1.4	4006.72	3951.64	3814.87	3797.38	3237.67	2835.31	3037.31	2748.84	3793.62	4009.74
87	1.45	4006.64	3953.6	3825.11	3856.35	3246.3	2841.54	3080.95	2739.06	3759.59	4058.77
90	1.5	3973.02	3902.9	3781.2	3801.32	3231.72	2853.7	2805.23	2726.25	3760.19	3995.84
93	1.55	3948.35	3920.77	3782.54	3821.64	3264.8	2821.77	3072.26	2748.74	3727.3	3934.72
96	1.6	3923.83	3885.68	3745.26	3812.56	3247.74	2809.44	3024.27	2753.4	3724.45	4101.64
99	1.65	3918.04	3893.78	3749.56	3825.22	3255.74	2790.23	2847.51	2733.14	3742.23	4022.63
102	1.7	3922.64	3873.07	3739.43	3793.52	3273.28	2774.83	3070.86	2724.89	3736.19	3933.56
105	1.75	3933.26	3883.63	3739.9	3740.53	3307.04	2766.04	2774.78	2676.64	3710.04	3886.5
108	1.8	3908.39	3854.97	3716.65	3739.83	3278.38	2748.09	2811.13	2671.21	3663.11	3905.76
111	1.85	3865.38	3831.01	3711.91	3781.16	3207.39	2755.79	2868.59	2686.87	3655.55	3891.49
114	1.9	3857.13	3824.6	3737.43	3764.25	3225.07	2756.88	2857.59	2691	3719.22	3879.07
117	1.95	3845.85	3856.04	3692.87	3713.8	3215.99	2676.98	2954.62	2681.28	3687.82	3934.79
120	2	3884.76	3822.63	3701.91	3733.86	3285.1	2726.39	2813.85	2656.43	3648.51	3894.75
123	2.05	3837.34	3801.77	3647.51	3735.25	3206.39	2684.74	2633.81	2644.84	3654.24	3906.34
126	2.1	3796.4	3777.39	3625.22	3798.33	3220.03	2685.3	2646.81	2585.62	3640.35	3871.61
129	2.15	3830.28	3806.22	3661.89	3742.94	3214.4	2668.43	2707.53	2547.12	3648.54	3863.16
132	2.2	3833.16	3784.3	3637.56	3709.78	3243.95	2671.95	2723.96	2545.2	3645.04	3815.03
135	2.25	3803.06	3792.29	3642.03	3700.73	3255.25	2674.26	2609.07	2543.88	3627.5	3844.3
138	2.3	3819.49	3773.03	3659.29	3703.94	3238.91	2600.21	3057.51	2589.9	3623.09	3845.6
141	2.35	3791.34	3734.56	3645.24	3734.37	3224.8	2674.74	2986.7	2571.05	3617.93	3882.29
144	2.4	3763.21	3754.78	3580.23	3703.29	3220.74	2608.96	2800.72	2503.86	3649.71	3848.53
147	2.45	3776.76	3705.09	3583.86	3708.76	3241.94	2627.91	2716.38	2534.27	3609.59	3827.29
150	2.5	3753.07	3718.47	3590.28	3682.35	3232	2602.23	2682.54	2535.34	3566.19	3817.61
153	2.55	3723.68	3704.51	3643.3	3712.19	3242.87	2545.51	2681.59	2536.52	3604.78	3835.91
156	2.6	3752.87	3726.78	3593.07	3703.94	3201.98	2611.93	2835.67	2517.23	3585.38	3800.02
159	2.65	3758.07	3700.08	3580.06	3702.63	3275.1	2569.72	2653.08	2511.45	3584.19	3821.14
162	2.7	3735.99	3724.15	3582.06	3685.65	3242.45	2575.19	2489.89	2487.37	3568.27	3801.3
165	2.75	3731.94	3732.97	3554.71	3710.88	3256.47	2582.37	2538.68	2501.02	3597.64	3837.55
168	2.8	3746.58	3729.51	3555.5	3656.96	3239.46	2582.36	2651.77	2518.67	3581.78	3828.6
171	2.85	3705.96	3721.48	3593.85	3649.53	3197.92	2580.75	2510.45	2505.17	3573.08	3803.64
174	2.9	3725.22	3721.96	3561.03	3640.21	3257.97	2554.11	2546.23	2559.43	3557.58	3724.96
177	2.95	3667.81	3736.52	3541.21	3658.37	3196.06	2532.78	2511.17	2500.26	3555.34	3764.29
180	3	3698.62	3729.84	3580.23	3629.58	3229.89	2542.14	2574.22	2517.05	3547.22	3729.96
183	3.05	3660.22	3732.18	3528.71	3653.77	3263.38	2533.59	2635.19	2489.17	3546.57	3707.64
186	3.1	3675.36	3722.89	3533.36	3632.73	3235.82	2494.29	2651.48	2501.26	3554.3	3700.71
189	3.15	3662.33	3708.22	3555.1	3647.58	3197.37	2513.05	2475.89	2499.82	3537.42	3746.96
192	3.2	3639.18	3699.23	3545.87	3617.74	3226.13	2508.06	2623.01	2497.46	3551.23	3733.74
195	3.25	3672.97	3679.78	3508.79	3631.94	3228.69	2501.12	2612.18	2483.16	3532.63	3744.95
198	3.3	3626.81	3672.55	3566.59	3636.29	3213.1	2507.91	2513.62	2487.88	3559.95	3772.79
201	3.35	3610.55	3677.92	3479.28	3621.24	3239.84	2476.49	2493.23	2504.46	3547.77	3730.21
204	3.4	3608.29	3661.05	3474.7	3621.29	3242.6	2500.23	2603.45	2472.11	3529.8	3735.35
207	3.45	3592.73	3668.71	3452.37	3600.84	3207.83	2499.88	2564.22	2494.43	3502.94	3722.73
210	3.5	3607.57	3665.1	3483.99	3627.73	3227.55	2486.81	2590.15	2484.03	3516.83	3725.43
213	3.55	3576	3656.77	3497.1	3580.81	3246.54	2431.03	2578.12	2443.37	3474.69	3728.63
216	3.6	3605.27	3628.35	3515.38	3612.36	3235.05	2399.42	2559.1	2445.23	3511.63	3704.24
219	3.65	3596.93	3641.18	3490.03	3582.75	3253.62	2440.66	2558.5	2448.61	3550.37	3659.47
222	3.7	3597.81	3666.72	3494.37	3590.37	3259.58	2441.39	2519.45	2442.4	3491.25	3718.98
225	3.75	3587.89	3635.45	3472.92	3551.15	3210.45	2461.49	2432.19	2430.02	3498.55	3663.14
228	3.8	3552.82	3628.95	3486.28	3562.17	3228.47	2509.42	2498	2429.12	3481.72	3682.04
231	3.85	3573.01	3594.97	3475.41	3553.51	3233.1	2486.25	2489.01	2407.63	3460.8	3680.87
234	3.9	3561.84	3573.5	3468.13	3576.96	3192.83	2455.39	2456.37	2445.93	3486.59	3663.76
237	3.95	3534.74	3572.38	3481.9	3581.91	3208.98	2505.86	2452.07	2435.45	3500.93	3712.57
240	4	3547.77	3573.05	3454.54	3553.52	3220.18	2495.75	2520.83	2403.18	3468.37	3671.78
243	4.05	3523.91	3538.22	3472.48	3554.81	3216.94	2465.94	2614.57	2405.76	3484.45	3644.51
246	4.1	3545.3	3549	3483.57	3550.44	3234.49	2428.02	2625.04	2424.43	3485.14	3662.63
249	4.15	3540.22	3524.34	3467.32	3533.23	3234.55	2471.11	2571.99	2413.95	3467.45	3709.43
252	4.2	3533.84	3515.37	3462.56	3549.99	3221.42	2438.32	2513.2	2450.95	3468.86	3677.39
255	4.25	3525.55	3503.24	3408.53	3535.21	3260.88	2412.15	2481.48	2419.88	3472.9	3630.26
258	4.3	3531.28	3505.09	3421.6	3533.69	3223.69	2422.01	2317.12	2413.62	3500.09	3616.81
261	4.35	3497.78	3515.73	3399.4	3527.55	3225.92	2463.5	2376.63	2404.09	3467.33	3626.63
264	4.4	3520.26	3501.11	3423.2	3525.74	3232.62	2419.18	2402.16	2420.05	3497.28	3651.52
267	4.45	3511.66	3510.97	3400.19	3525.49	3217.83	2421.2	2383.45	2417.77	3458.39	3663.96
270	4.5	3484.48	3511.25	3401.52	3525.08	3201.78	2447.68	2381.48	2398.39	3456.51	3645.42
273	4.55	3511.12	3535.25	3407.12	3521.69	3207.68	2432.02	2384.46	2396.05	3489.82	3628.03
276	4.6	3472.81	3532.4	3401.66	3536.84	3204.5	2413.18	2518.52	2389.36	3449.23	3637.62
279	4.65	3478.39	3527.44	3380.6	3500.77	3200.97	2402	2561.69	2410.24	3422.22	3631.77
282	4.7	3452.3	3517.86	3376.39	3498.26	3197.04	2390.55	2546.85	2411.43	3441.32	3659.13
285	4.75	3474.2	3513.5	3393.85	3492.05	3222.98	2344.52	2524.01	2398.29	3430.47	3629.91
288	4.8	3479.79	3525.5	3411.31	3490.23	3196.25	2367.5	2457.16	2402.04	3439.84	3627.3
291	4.85	3458.93	3493.59	3401.6	3483.2	3200.17	2326.63	2374.03	2395.16	3443.94	3628
294	4.9	3467.77	3505.1	3386.14	3464.03	3205.96	2382.85	2359.14	2399.92	3420.24	3633.71
297	4.95	3452.24	3499.88	3376.88	3480.89	3170.33	2379	2435.4	2401.57	3407.56	3625.38
300	5	3447.13	3483.44	3354.45	3475.68	3178.58	2388.46	2431.33	2390.54	3421.52	3642.69
303	5.05	3421.8	3501.9	3376.38	3466.78	3183.53	2363.55	2408.18	2396.71	3435.38	3557.88
306	5.1	3422.03	3486.1	3355.77	3502.97	3211.36	2320.62	2442.19	2398.53	3412.99	3647.9
309	5.15	3433.21	3474.71	3361.38	3488.11	3201.79	2369.87	2455.07	2418.28	3405.24	3620.82
312	5.2	3426.9	3473.69	3367.95	3480.77	3206.95	2361.94	2434.29	2400.13	3437.93	3582.74
315	5.25	3413.06	3457.48	3349.19	3481.94	3190.02	2351.34	2468.51	2389.61	3399.72	3625.95
318	5.3	3428.3	3456.55	3349.36	3477.38	3209.4	2360.2	2467.15	2363.55	3428.31	3569.68
321	5.35	3404.8	3448.59	3335.2	3462.35	3199.05	2333.94	2476.43	2382.24	3401.23	3583.27
324	5.4	3400.15	3439.57	3341.21	3470.28	3204.73	2338.92	2428.26	2381.3	3406.48	3588.08
327	5.45	3394.56	3459.37	3347.82	3462.24	3178.6	2367.61	2440.36	2372.36	3418.41	3613.06
330	5.5	3392.76	3434.88	3332.26	3444.05	3172.03	2327.34	2392.95	2380.62	3387.9	3430.7
333	5.55	3379.07	3435.55	3343.04	3451.25	3192.63	2335.44	2377.46	2407.33	3399.16	3569.59
336	5.6	3387.6	3429.81	3351.11	3467.23	3193.95	2328.23	2361.6	2399.44	3414.39	3592.47
339	5.65	3374.32	3434.47	3346.58	3453.01	3198.97	2319.37	2395.56	2397.11	3401.45	3610.37
342	5.7	3375.63	3424.43	3319.84	3463.84	3195.93	2361.48	2379.36	2389.96	3394.55	3601.03
345	5.75	3378.77	3417.72	3320.23	3438.81	3198.3	2312.66	2342.58	2392.2	3393.35	3570.54
348	5.8	3359.08	3407.06	3324.08	3451.5	3185.42	2334.36	2366.98	2369.01	3398.86	3543.76
351	5.85	3386.92	3420.29	3314.98	3447.41	3202.29	2333.45	2443.22	2372.97	3377	3573.95
354	5.9	3365.22	3406.36	3318.05	3450.47	3178.28	2310.14	2455.14	2374.72	3391.3	3560.66
357	5.95	3357.15	3401.51	3314.39	3448.54	3200.56	2307.92	2432.48	2375.39	3365.87	3573.75
360	6	3360.11	3394.93	3313.99	3459.09	3178.73	2307.59	2417.54	2382.26	3382.17	3512.71
363	6.05	3346.86	3405.04	3299.37	3446.7	3186.44	2299.31	2380.78	2379.33	3405.26	3579.11
366	6.1	3350.95	3406.99	3317.5	3442.3	3186.69	2302.62	2339.89	2374.27	3387.97	3562.83
369	6.15	3340.47	3382.48	3313.13	3417.7	3206.51	2322.99	2344.49	2388.53	3373.73	3542.87
372	6.2	3339.57	3383.9	3304.29	3460.82	3180.5	2307.86	2397.22	2355.74	3361.87	3520.33
375	6.25	3330.46	3369.72	3309.94	3463.34	3189.1	2294.16	2389.83	2381.02	3398.31	3562.64
378	6.3	3339.17	3384.13	3290.95	3430.68	3175.65	2289.92	2384.13	2385.76	3378.33	3581.6
381	6.35	3341.3	3364.86	3298.96	3417.49	3182.78	2288.26	2380.98	2377.34	3377.98	3560.57
384	6.4	3335.58	3382.24	3296.39	3440.49	3193.26	2301.18	2388.57	2358.38	3368.84	3542.56
387	6.45	3329.49	3382.99	3279.53	3431.09	3189.95	2327.84	2358.95	2393.11	3367.85	3559.85
390	6.5	3316.89	3374.2	3304.88	3416.6	3190.07	2297.92	2387.63	2373.4	3371.26	3524.09
393	6.55	3307.27	3379.27	3293.63	3423.23	3225.08	2274.1	2421.7	2387.24	3353.54	3532.42
396	6.6	3292.33	3355.68	3279.89	3421.14	3175.24	2269.87	2416.89	2375.53	3352.91	3505.89
399	6.65	3301.12	3355.9	3282.74	3418.44	3201.36	2268.3	2402.24	2382.61	3363.71	3537.29
402	6.7	3310.28	3365.37	3280.97	3430.05	3165.36	2294.28	2363.26	2378.75	3350.02	3508.38
405	6.75	3321.49	3342.34	3257.85	3429.58	3197.36	2275.12	2361.49	2376.17	3353.9	3523.12
408	6.8	3305.45	3360.41	3274.2	3444.3	3169.37	2270.89	2329.77	2371.1	3355.67	3564.6
411	6.85	3301.66	3349.56	3268.44	3414.14	3184	2266.15	2329.71	2372.68	3339.46	3516.47
414	6.9	3311	3348.52	3261.38	3443.77	3160.7	2283.1	2395.08	2369.6	3353.68	3527.03
417	6.95	3290.38	3344.6	3261.54	3417.36	3194.54	2266.43	2396.69	2387.55	3331.26	3540.32
420	7	3293.07	3351.57	3264.59	3418.39	3176.92	2253.37	2335.44	2386.66	3349.92	3516.3
423	7.05	3291.35	3337.21	3273.9	3411.2	3183.16	2278.53	2335.65	2373.12	3365.33	3541.77
426	7.1	3293.71	3354.62	3265.12	3401.79	3170.09	2259.69	2400.49	2382.09	3356.03	3510.87
429	7.15	3273.54	3336.37	3264.09	3403.35	3154.48	2242.78	2413.7	2403.65	3344.65	3521.14
432	7.2	3279.81	3328.47	3244.32	3415.03	3190.04	2241.82	2430.38	2382.16	3343.89	3508.44
435	7.25	3294.41	3310.79	3251.03	3410.11	3178.8	2253.39	2407.31	2387.9	3342.72	3529.99
438	7.3	3273.42	3319.76	3255.42	3398.3	3182.54	2254.83	2386.96	2369.48	3346.73	3521.69
441	7.35	3279.82	3330.52	3258.02	3412.07	3176.34	2251.69	2352.29	2397.68	3346.67	3528.81
444	7.4	3272.63	3312.6	3246.97	3404.02	3177.54	2264.57	2319.72	2388.06	3338.9	3489.41
447	7.45	3281.6	3321.99	3244.21	3404.06	3162.88	2251.76	2318.41	2364.95	3334.01	3517.56
450	7.5	3260.56	3299.5	3253.68	3387.04	3172.87	2231.62	2332.59	2382.42	3328.51	3500.54
453	7.55	3280.55	3308.86	3258.19	3391.86	3190.98	2237.62	2309.66	2385.75	3340.91	3503.02
456	7.6	3266.81	3294.43	3237.48	3406.63	3177.95	2235.99	2327.45	2381.47	3343.24	3492.84
459	7.65	3258.18	3289.23	3235.82	3405.2	3164.65	2231.42	2272.95	2380.62	3332.17	3482.44
462	7.7	3261.25	3310.95	3238.22	3401.95	3176.6	2242.5	2330.55	2406.15	3323.71	3479.9
465	7.75	3257.98	3294.57	3224.25	3395	3207.95	2254.15	2383.69	2383.29	3341.22	3484.55
468	7.8	3252.23	3292.73	3241.62	3392.68	3171.22	2237.21	2384.13	2377.33	3330.52	3509.24
471	7.85	3253.93	3279.36	3227.45	3392.74	3172.44	2240.3	2368.55	2380.51	3335.51	3486.49
474	7.9	3262.33	3286.65	3224.42	3405.98	3192.32	2203.42	2410.08	2388.48	3323.37	3502.83
477	7.95	3245.42	3291.34	3212.88	3398.1	3187.29	2219.67	2379.14	2388.74	3331.6	3497.5
480	8	3249.29	3294.16	3227.09	3390.18	3177.66	2219.17	2374.98	2384.46	3322.37	3496.69
483	8.05	3231.03	3302.12	3218.76	3397.86	3196.65	2215.21	2389.98	2378.5	3312.74	3473.49
486	8.1	3239.7	3296	3216.79	3384.07	3178.31	2246	2371.91	2398.4	3315.3	3475.35
489	8.15	3251.2	3284.68	3212.42	3378.89	3186.3	2214.66	2354.65	2369.75	3316.72	3473.53
492	8.2	3239.68	3282.32	3221.81	3374.35	3164.3	2204.73	2291.06	2373.76	3330.34	3482.04
495	8.25	3239.69	3270.88	3207.05	3375.42	3189.64	2224.69	2332.08	2378.81	3317.05	3454.74
498	8.3	3238.07	3265.6	3206.63	3375.74	3182.84	2232.92	2369.45	2369.9	3343.09	3478.45
501	8.35	3234.06	3264.62	3201.65	3380.39	3183.63	2208.6	2387.15	2390.5	3312.86	3514.21
504	8.4	3221.72	3265.98	3209.82	3382.27	3188.89	2214.45	2385.91	2384.7	3317.6	3474.3
507	8.45	3228.45	3283.28	3204.54	3377.93	3181.86	2228.22	2408.13	2390.62	3319.76	3466.98
510	8.5	3226.13	3262.51	3207.21	3380.64	3170.52	2216.79	2417.9	2399.72	3335.46	3479.38
513	8.55	3228.76	3281.12	3186.51	3381.04	3186.43	2218.94	2399.5	2387.08	3327.04	3477.34
516	8.6	3223.46	3264.92	3197.11	3373.91	3173.78	2219.77	2397.38	2386.81	3303.99	3467.22
519	8.65	3227.56	3267.68	3191.33	3382.26	3177.49	2211.82	2367.63	2387.29	3312.88	3448.15
522	8.7	3234.87	3270.42	3202.4	3371.35	3175.84	2221.73	2353	2393.9	3306.33	3498.41
525	8.75	3220.18	3258.05	3180.87	3376.09	3195.85	2204.46	2327.09	2391.08	3312.92	3506.2
528	8.8	3222.08	3254.7	3183.44	3382.48	3186.38	2210.37	2352.54	2390.39	3324.76	3469.13
531	8.85	3225.14	3265.58	3195.24	3376.82	3170.68	2223.21	2375.88	2377.14	3300.64	3479.78
534	8.9	3226.39	3252.6	3188.78	3373.25	3170.21	2223.95	2377.52	2393.09	3316.56	3469.02
537	8.95	3222.55	3254.97	3199.6	3361.24	3185.47	2201.28	2366.92	2391.17	3313.9	3478.73
540	9	3222.78	3257.07	3190.26	3378.45	3182.58	2198.9	2427.94	2395.86	3307.66	3494.58
543	9.05	3227.45	3252.59	3188.97	3379.62	3177.59	2188.76	2418.74	2399.26	3319.81	3468.6
546	9.1	3209.34	3251.64	3187.75	3374.71	3189.16	2206.51	2394.38	2411.72	3306.04	3471.51
549	9.15	3215.22	3269.27	3181.04	3372.74	3163.9	2195.53	2386.82	2398.78	3302.09	3482.74
552	9.2	3226.73	3260.02	3193.15	3376.99	3181.88	2201.6	2366.27	2405.29	3304.86	3484.76
555	9.25	3211.06	3258.31	3179.62	3368.92	3170.96	2192.59	2348.57	2402.46	3301.2	3493.54
558	9.3	3214.35	3256.96	3176.39	3368.27	3182.64	2201.23	2334.9	2404.44	3301.47	3463.54
561	9.35	3213.56	3251.84	3168.21	3372.43	3174.17	2201.93	2360.55	2404.67	3314.17	3444.13
564	9.4	3231.37	3258.5	3175.61	3362.91	3181.87	2203.56	2387.88	2389.81	3286.62	3453.93
567	9.45	3220.73	3249.59	3180.99	3362.74	3177.96	2187.38	2370.57	2396.61	3296.47	3454.09
570	9.5	3218.58	3251.29	3184.58	3365.54	3180.43	2193.99	2380.52	2394.07	3311.49	3472.6
573	9.55	3213.31	3245.83	3173.31	3369.42	3175.82	2186.16	2441.67	2389.04	3305.79	3475.86
576	9.6	3219.26	3244.03	3185.3	3355.58	3179.08	2209.57	2429.19	2406.76	3296.66	3493.05
579	9.65	3219.39	3247.82	3182.81	3363.17	3167.51	2185.95	2398.8	2408.65	3301.72	3444.58
582	9.7	3218.89	3250.9	3183.24	3354.29	3164.34	2184.52	2394.09	2401.2	3295.35	3459.44
585	9.75	3223.28	3252.33	3182.33	3361.86	3168.74	2179.15	2363.91	2399.79	3286.64	3446.41
588	9.8	3226.3	3233.14	3177.96	3366.69	3167.22	2185.93	2327.7	2392.2	3303.03	3466.45
591	9.85	3221.47	3221.31	3186.55	3368.7	3171.12	2181.99	2346.53	2413.24	3305.45	3466.95
594	9.9	3214.29	3217.97	3176.27	3367.33	3174.13	2187.13	2386.27	2414.76	3309.34	3464.41
597	9.95	3203.76	3212.84	3175.83	3366.7	3160.93	2186.15	2341.75	2406.7	3288.97	3452.38
600	10	3206.14	3203.58	3175.36	3365.49	3179.01	2192.93	2348.02	2411.35	3299.14	3454.81
603	10.05	3200.78	3192.06	3174.04	3368.21	3170.78	2177.21	2398.3	2411.09	3291.8	3486.8
606	10.1	3206.6	3198.74	3169.01	3353.44	3177.17	2196.56	2393.5	2404.69	3283.89	3441.7
609	10.15	3199.55	3188.42	3173.13	3352.04	3169.62	2166.78	2400.27	2397.53	3286.93	3459.64
612	10.2	3202.54	3185.27	3161.9	3360.15	3166.91	2188.49	2416.21	2412.73	3287.76	3455.35
615	10.25	3205.8	3190.43	3172.13	3357.81	3162.8	2183.18	2382.36	2409.97	3282.59	3466.85
618	10.3	3191.3	3184.18	3176.48	3357.4	3168.08	2175.32	2350.17	2387.92	3290.05	3448.59
621	10.35	3189.98	3179.19	3175.99	3359.47	3174.71	2177.09	2362.27	2410.33	3296.79	3454.43
624	10.4	3202.08	3188.36	3175.33	3354.52	3180.78	2173.98	2383.02	2429.38	3294.24	3446.17
627	10.45	3199.47	3185.34	3176.78	3357.07	3173.79	2178.06	2385.52	2416.61	3303	3472.77
630	10.5	3182.55	3180.6	3175.43	3359.06	3175.28	2164.24	2425.13	2420.64	3291.24	3453.48
633	10.55	3187.01	3171.92	3178.83	3357.15	3177.34	2160.09	2430.45	2416.7	3294.17	3452.45
636	10.6	3186.67	3180.1	3178.28	3362.21	3176.43	2164.25	2433.77	2421.48	3293.19	3449.34
639	10.65	3191.21	3170.05	3178.22	3363.88	3175.26	2154.44	2407.08	2406.75	3286.52	3441.76
642	10.7	3186.12	3171.73	3167.14	3352.66	3181.48	2160.09	2406.87	2423.89	3296.34	3451.48
645	10.75	3191.39	3158.96	3178.7	3360.17	3174.22	2150.64	2416.08	2425.54	3301.5	3448.07
648	10.8	3189.53	3162.14	3176.02	3355.56	3181.99	2155.87	2425.7	2417.41	3285.85	3460.91
651	10.85	3175.88	3162.58	3168.36	3351.81	3175.92	2156.27	2418.68	2414.23	3289.41	3466.71
654	10.9	3182.28	3156.92	3168.93	3359.1	3171.82	2151.21	2406.32	2415.93	3294.32	3453.28
657	10.95	3176.11	3164.16	3164.19	3355.11	3174.5	2158.72	2394.08	2412.66	3296.02	3438.64
660	11	3179.23	3165.95	3168.7	3349.53	3170.43	2165.19	2361.99	2421.22	3299.56	3436.05
663	11.05	3172.6	3163.04	3161.67	3357.38	3174.09	2165.25	2373.06	2422.67	3280.24	3445.54
666	11.1	3173.51	3158.05	3166.49	3355.24	3172.53	2152.21	2387.98	2433.96	3282.61	3435.49
669	11.15	3175.65	3155.63	3166.08	3354.46	3176.59	2153.97	2405.79	2423.47	3300.07	3449.18
672	11.2	3172.6	3153.36	3162.16	3362.75	3171.22	2156.81	2418.1	2426.75	3285.14	3446.53
675	11.25	3175.91	3136.95	3156.2	3357.33	3163.24	2156.34	2427.92	2433.82	3287.65	3439.71
678	11.3	3169.74	3146.76	3162.44	3355.19	3175.84	2157.99	2430.75	2426.89	3285.36	3445.43
681	11.35	3177.16	3156.55	3161.13	3344.02	3182.66	2145.59	2422.74	2437.67	3293.15	3444.65
684	11.4	3172.37	3145.58	3158.12	3354.38	3176.77	2146.78	2431.25	2435.24	3284.8	3449.71
687	11.45	3168.7	3146.37	3159.53	3355.51	3177.06	2154.12	2431.89	2434.18	3283	3439.02
690	11.5	3166.92	3153.84	3156.36	3350.42	3169.67	2137.68	2454.47	2425.23	3285.49	3427.4
693	11.55	3165.23	3159.1	3157.99	3348.35	3178.06	2157.45	2429.5	2428.46	3279.79	3458.25
696	11.6	3169.23	3146.16	3154.27	3351.96	3166.45	2154.48	2407.41	2435.67	3279.63	3441.01
699	11.65	3167.21	3143.17	3149.93	3357.27	3173.45	2147.03	2389.64	2432.63	3275.32	3432.66
702	11.7	3166.27	3140.02	3150.96	3358.85	3168.36	2156.6	2353.44	2432.16	3285.87	3440.58
705	11.75	3163.72	3132.83	3143.53	3351.26	3169.49	2131.25	2381.33	2441.54	3287.43	3444.88
708	11.8	3160.44	3140.3	3158.44	3351.21	3164.35	2145.73	2391.72	2434.57	3288.53	3437.93
711	11.85	3158.48	3139.1	3150.99	3348.15	3174.32	2143.57	2411.64	2438.27	3286.12	3428.5
714	11.9	3158.16	3140.6	3152.86	3350.86	3168.89	2149.52	2429.58	2451.8	3296.43	3438.51
717	11.95	3163.41	3137.23	3152.51	3351.36	3183.92	2139	2424.7	2446.63	3283.54	3439.09
720	12	3162.07	3136.75	3149.4	3354.22	3173.83	2139.19	2454.33	2436.75	3291.74	3440.49
723	12.05	3157.85	3139.51	3151.52	3344.63	3171.88	2140.55	2482.35	2435.43	3278.09	3421.37
726	12.1	3159.16	3131.02	3138.04	3348.28	3176.79	2138.23	2469.68	2445.71	3284.18	3422.59
729	12.15	3161	3136.26	3136.51	3343.87	3173.87	2144.49	2459.97	2444.86	3277.04	3435.11
732	12.2	3153.75	3143.78	3145.23	3344.26	3166.08	2138.47	2456.01	2448.92	3279.19	3438.22
735	12.25	3159.25	3133.62	3133.52	3350.28	3173	2132.05	2432.18	2455.99	3278.29	3432.51
738	12.3	3156.6	3136.79	3140.68	3347.08	3168.25	2133.34	2380.08	2444.12	3279.56	3433.19
741	12.35	3156.99	3126.98	3140.12	3350.86	3175.27	2139.28	2405.31	2439.9	3281.16	3433.88
744	12.4	3153.86	3125.75	3138.19	3352.04	3180.98	2132.13	2425.3	2444.15	3289.64	3426.9
747	12.45	3158.68	3135.89	3151.6	3351.8	3176.7	2143.75	2427.8	2463.46	3290.28	3449.2
750	12.5	3155.66	3131.34	3133.52	3351.91	3175.86	2139.15	2463.03	2445.7	3272.95	3436.14
753	12.55	3157.64	3127.8	3126.01	3351.18	3178.54	2130.61	2463.87	2443.01	3285.54	3428.05
756	12.6	3158.02	3126.77	3144.11	3348.23	3183.21	2133.21	2470.73	2450.6	3277.63	3425.33
759	12.65	3150	3131.24	3139.24	3339.16	3180.26	2132.01	2469.62	2462.65	3274.16	3427.88
762	12.7	3155.81	3133.37	3133.48	3348.07	3182.93	2131.16	2463.04	2459.47	3275.28	3435.55
765	12.75	3160.27	3129.04	3141.24	3345.88	3176.99	2136.56	2458.16	2459.53	3279.3	3428.33
768	12.8	3153.14	3124.77	3141.71	3349.63	3178.78	2138.03	2435.63	2467.76	3284.24	3439.23
771	12.85	3158.58	3121.37	3142.76	3344.2	3179.74	2133	2439.05	2459.71	3276.72	3431.31
774	12.9	3160.22	3118.13	3141.14	3343.86	3178.04	2137.29	2421.61	2454.1	3268.95	3439.93
777	12.95	3172.53	3124.78	3141.48	3338.87	3181.84	2136.56	2387.62	2462.56	3282.74	3437.76
780	13	3171.3	3128.2	3146.81	3341.79	3173.65	2134.65	2418.05	2462.56	3279.2	3427.01
783	13.05	3188.7	3122.31	3146.45	3339.69	3185.79	2132.45	2441.4	2464.73	3275.88	3431.99
786	13.1	3164.28	3121.28	3147.95	3344.07	3178.81	2138.06	2453.17	2462.43	3284.99	3430.15
789	13.15	3161.22	3121.64	3146.29	3348.42	3182.41	2135.9	2482.6	2468.36	3265.93	3436.31
792	13.2	3158.67	3122.74	3143.31	3344.58	3177.31	2140.84	2479.63	2465.54	3282.03	3439.62
795	13.25	3154.99	3120.47	3144.81	3356.08	3178.59	2132.23	2466.25	2467	3272.2	3438.68
798	13.3	3151.83	3121.66	3142.39	3348.51	3176.67	2132.73	2453.13	2470.38	3276.58	3443.76
801	13.35	3151.26	3121.8	3134.3	3346.06	3182.48	2130.39	2427.87	2468.05	3276.57	3444.66
804	13.4	3153.61	3117.75	3138.12	3347.84	3186.12	2124.07	2411.6	2468.04	3274.75	3443.17
807	13.45	3152.73	3114.11	3143.7	3348.11	3181.1	2134.33	2399.63	2473.6	3284.49	3438.58
810	13.5	3145.1	3114.03	3138.48	3342.99	3180.76	2132.53	2431.83	2480.97	3272.1	3449.15
813	13.55	3152.97	3118.3	3144.31	3344.01	3176.92	2129.2	2455.14	2469.08	3281.48	3434.25
816	13.6	3146.03	3119.67	3139.91	3347.97	3179.27	2143.31	2458.95	2465.71	3273.86	3430.03
819	13.65	3153.43	3121.9	3142.41	3348.63	3180.61	2135.67	2476.44	2480.5	3285.9	3445.65
822	13.7	3152.71	3114.55	3137.11	3344.75	3180.66	2133.61	2486.77	2472.24	3269.08	3437.53
825	13.75	3149.49	3120.9	3149.83	3348.08	3177.93	2132.55	2484.37	2480.91	3263	3441.46
828	13.8	3147.19	3120.53	3147.43	3352.48	3177.63	2135.99	2482.71	2476.26	3274.69	3428.87
831	13.85	3156.28	3123.11	3151.83	3351.81	3177.09	2137.5	2494.74	2468.17	3276.72	3424.41
834	13.9	3149.81	3129.21	3143.17	3346.58	3187.69	2129.95	2496.53	2470.95	3279.62	3439.95
837	13.95	3151.89	3127.1	3139.35	3348.36	3177.87	2134.47	2489.12	2487.05	3278.99	3442.37
840	14	3156.98	3122.88	3146.46	3355.18	3182.71	2125.09	2481.06	2495.84	3273.23	3427.39
843	14.05	3149.67	3119.24	3140.4	3354.14	3180.1	2122.51	2455	2476.15	3285.79	3438.28
846	14.1	3146.78	3122.18	3140.76	3351.06	3178.59	2127.11	2441.79	2479.17	3279.63	3427.35
849	14.15	3151.79	3125.78	3145.68	3350.58	3183.22	2129.28	2473.69	2481.37	3278.14	3433.15
852	14.2	3146.15	3127.24	3139.05	3350.55	3176.49	2123.04	2462.46	2480.62	3287.75	3441.62
855	14.25	3149.22	3127.81	3150.61	3349.47	3179.87	2130	2446.07	2484.79	3275.92	3428.15
858	14.3	3147.71	3118.22	3145.18	3356.82	3180.2	2132.16	2440.28	2478.13	3278.52	3431.78
861	14.35	3143.23	3115.97	3147.33	3360.42	3175.9	2133.68	2442.48	2473.26	3293.34	3432.36
864	14.4	3140.48	3126.07	3148.51	3346.59	3181.5	2122.65	2462.95	2476.52	3286.05	3435.78
867	14.45	3153.1	3125.11	3144.05	3351.63	3176.08	2125.46	2474.27	2483.74	3283.68	3422.86
870	14.5	3153.66	3131.83	3144.39	3358.72	3163.92	2130.38	2445.52	2484.8	3284.43	3425.84
873	14.55	3153.98	3130.41	3143.65	3346.01	3171.71	2133.5	2444.63	2487.17	3282.33	3423.93
876	14.6	3153.58	3126.26	3145.43	3350.49	3173.68	2131.49	2509.9	2496.07	3286.02	3429.16
879	14.65	3158.25	3125.31	3142.82	3354.9	3166.56	2128.69	2490.42	2491.01	3281.4	3428.37
882	14.7	3153.54	3134.66	3148.48	3357.14	3173.77	2122.96	2479.79	2490.67	3286.82	3431.58
885	14.75	3154.88	3132.59	3144.9	3353.1	3165.98	2131.4	2464.43	2490.16	3288	3433.2
888	14.8	3153.64	3131.32	3141.41	3358.12	3172.56	2127.93	2431.33	2493.76	3285.69	3440.66
891	14.85	3150.79	3136.87	3147.73	3354.13	3175.44	2131.78	2494.61	2491.96	3289.03	3441.69
894	14.9	3154.53	3136.64	3148.51	3354.85	3171.84	2127.64	2474.66	2480.92	3280.53	3424.63
897	14.95	3155.22	3136.02	3153.39	3358.98	3176.31	2123.86	2486.34	2491.18	3286.65	3433.73
900	15	3159.21	3137.23	3149.22	3360.19	3182.45	2125.18	2491.62	2502.53	3292.48	3434.15
903	15.05	3163.07	3138.77	3149.3	3353.47	3172.15	2126.53	2538.9	2513.77	3289.76	3429.52
906	15.1	3156.22	3140.42	3154.61	3359.24	3174.1	2124.42	2538.88	2502.96	3290.49	3431.18
909	15.15	3165.03	3128.4		3356.11	3175.38	2129.49	2524.15	2507.4	3288.81	3434.13
912	15.2	3158.53	3135.91		3351.82	3175.56	2125.46	2512.91	2508.25	3283.47	3439.83
915	15.25	3159.25	3138.95		3356.1	3176.85	2119.44	2490.26	2510.57	3280.43	3438.59
918	15.3	3157.67	3130.42		3354.18	3175.58	2130.42	2470.81	2507.79	3287.56	3431.59
921	15.35	3161.77	3131.37		3353.29	3177.93	2135.02	2471.97	2506.24	3287.12	3431.92
924	15.4	3159.57	3127.94		3354.04		2121.04	2478.08	2506.89	3290.29	3433.8
927	15.45	3152.52	3125.93		3355.19		2119.05	2493.32	2513.92	3290.34	3446.13
930	15.5	3161.28	3123.55		3353.29		2115.15	2514.09	2512.66	3300.24	3433.68
933	15.55	3156.11	3133.57		3357.69		2129.54	2531.84	2512.27	3300.1	3445.53
936	15.6	3153.4	3127.25		3358.52		2133.68	2536.24	2505.87	3289.63	3429.1
939	15.65	3155.89	3120.76		3361.71		2124.47	2549.67	2508.64	3286.13	3431.75
942	15.7	3159.05	3128.51		3359.78		2118.55	2519.21	2505.08	3289.9	3454.3
945	15.75	3154.4	3118.77		3365.89		2121.45	2544.84	2508.46	3298.15	3442.97
948	15.8	3157.11	3123.4		3361.71		2120.28	2538.78	2507.07	3289.4	3452.68
951	15.85	3153.58	3119.54		3362.29		2126.81	2539.82	2518.57	3291.87	3440.69
954	15.9	3155.78	3121.94		3358.43		2130.13	2544.13	2517.69	3283.75	3435.68
957	15.95	3157.61	3122.73		3363.59		2123.82	2543.8	2507.11	3302.19	3443.25
960	16	3156.02	3127.89		3364.05		2128.03	2525.93	2528.6	3296.04	3439
963	16.05	3156.15	3120.6		3363.54		2125.53	2516.36	2520.46	3291.31	3431.89
966	16.1	3149.35	3119.6		3364.49		2125.13	2501.24	2510.66	3296.09	3444.27
969	16.15	3160.71	3115.75		3359.25		2130.68	2506.48	2510.73	3290.73	3431.17
972	16.2	3153.45	3110		3367.73		2128.01	2529.49	2524.21	3297.1	3434.35
975	16.25	3154.1	3112.47		3367.51		2129.31	2552.02	2517.95	3297.33	3450
978	16.3	3153.74	3119.13		3369.21		2119.65	2539.57	2525.03	3302.26	3439.31
981	16.35	3153.26	3114.02		3368.18		2123.69	2561.76	2528.52	3296.66	3452.22
984	16.4	3155.2	3114.27		3371.31		2124.1	2567.09	2534.68	3289.47	3447.3
987	16.45	3154.94	3118.47		3369.24		2129.14	2556.02	2539.18	3305.75	3447
990	16.5	3160.02	3116.02		3369.26		2119.54	2559.64	2532.05	3302.74	3434.48
993	16.55	3154.45	3117.76		3366.87		2124.62	2562.95	2540.99	3299.26	3429.09
996	16.6	3162.62	3114.14		3369.04		2132.12	2569.24	2540.46	3295.6	3434.34
999	16.65	3156.08	3120.89		3373.1		2124.53	2570.36	2542.24	3296.32	3435.83
1002	16.7	3153.84	3114.47		3370.65		2127.82	2546.21	2543.55	3292.82	3446.06
1005	16.75	3160.38	3110.31		3372.92		2132.09	2513.3	2541.88	3297.15	3434.58
1008	16.8	3157.34	3119.03		3370.63		2121.11	2486.4	2539.23	3296.79	3443.35
1011	16.85	3159.81	3118.54		3373.45		2129	2506.45	2546.63	3304.06	3444.46
1014	16.9	3159.26	3127.35		3371.19		2122.5	2523.37	2537.62	3298.34	3445.14
1017	16.95	3157.39	3118.9		3374.2		2128.95	2510.91	2546.99	3304.04	3434.7
1020	17	3159.51	3119.71		3380.29		2126.16	2520.27	2543.31	3305.82	3436.94
1023	17.05	3158.07	3112.37		3369.57		2126.44	2539.74	2536.39	3307.03	3454.27
1026	17.1	3155.56	3117.92		3368.46		2129.57	2528.66	2549.64	3305.23	3442.28
1029	17.15	3162.89	3123.11		3373.42		2127.53	2496.74	2549.14	3299.01	3453.51
1032	17.2	3157.59	3124.65		3372.11		2120.39	2525.03	2556.63	3305.72	3444.47
1035	17.25	3158.33	3118.2		3377.52		2125.51	2552.63	2548.13	3293.67	3446.12
1038	17.3	3159.48	3117.73		3375.71		2122.65	2570.62	2558.98	3308.97	3445.56
1041	17.35	3157.12	3115.04		3377.23		2121.32	2567.29	2551.04	3302.09	3441.77
1044	17.4	3161.42	3120.58		3377.15		2124.52	2574.08	2551.79	3306.87	3448.78
1047	17.45	3155.13	3126		3378.92		2123.17	2596.71	2551	3302.39	3458.76
1050	17.5	3159.38	3126.36		3375.96		2124.8	2571.96	2558.58	3304.15	3449.83
1053	17.55	3159.84	3123.29		3377.11		2129.73	2567.97	2559.05	3299.8	3446.81
1056	17.6	3161.99	3120.25		3374.14		2131.17	2570.51	2561.46	3304.21	3443.06
1059	17.65	3164.72	3119.04		3382.62		2128.17	2569.42	2561.32	3304.29	3448.79
1062	17.7	3156.89	3113.09		3378.4		2127.05	2560.09	2562.26	3305.86	3444.27
1065	17.75	3162.08	3116.49		3373.81		2135.15	2543.54	2564.54	3309.77	3442.7
1068	17.8	3162.37	3122.37		3385.37		2129.21	2548.94	2562.93	3308.83	3451.77
1071	17.85	3163.67	3120.26		3375.39		2122.96	2533.93	2561.64	3308.31	3442.84
1074	17.9	3157.96	3123.56		3381.83		2127.64	2537.32	2560.5	3319.98	3440.66
1077	17.95	3159.19	3124.76		3386.08		2124.14	2557.29	2554.45	3314.18	3457.88
1080	18	3165.68	3125.89		3379.52		2132.08	2542.29	2561.49	3311.04	3452.25
1083	18.05	3162.55	3122.97		3385.42		2124.06	2529.92	2567.9	3308.51	3448.25
1086	18.1	3164.45	3122.67		3378.21		2122.25	2555.12	2568.76	3308.22	3449.27
1089	18.15	3166.2	3118.26		3386.67		2123.74	2562.56	2560.6	3305.09	3436.62
1092	18.2	3160.61	3120.86		3381.85		2127.1	2555.05	2569.5	3316.97	3452.81
1095	18.25	3165.81	3116.4		3387.52		2126.44	2512.55	2574.02	3311.14	3448.3
1098	18.3	3163.66	3117.8		3389.28		2127.78	2547.5	2577.54	3326.34	3446.12
1101	18.35	3160.48	3119.19		3391.16		2126.52	2535.67	2571.39	3318.67	3461.78
1104	18.4	3170.01	3124.85		3382.47		2125.85	2531.34	2576.95	3320.89	3451.62
1107	18.45	3170.72	3122.63		3392.9		2126.18	2572.82	2571.76	3311.33	3461.73
1110	18.5	3163.4	3124.66		3384.43		2128.9	2573.49	2573.51	3317.6	3455.53
1113	18.55	3170.35	3119.84		3387.61		2119.6	2598.47	2575.8	3315.76	3445.08
1116	18.6	3169.8	3121.92		3389.66		2121.96	2630.41	2573.49	3319.68	3460.15
1119	18.65	3167.43	3128.2		3386.87		2119.7	2599.95	2574.9	3314.15	3457.22
1122	18.7	3163.02	3121.2		3392.56		2129.54	2595.43	2578.6	3315.74	3465.36
1125	18.75	3167.56	3125.68		3389.67		2128.94	2590	2579.81	3322.26	3461.1
1128	18.8	3169.9	3126.09		3389.56		2125.14	2583.87	2583.5	3312.31	3450.68
1131	18.85	3169.62	3132.85		3394.66		2132.16	2602.28	2581.01	3313.86	3452.82
1134	18.9	3166.85	3132.7		3394.09		2130.53	2584.49	2583.51	3321.67	3461.14
1137	18.95	3165.16	3131.76		3393.45		2122.96	2573.74	2582.27	3333.96	3460.38
1140	19	3168.92	3125.58		3394.96		2124.5	2555.47	2587.1	3314.2	3454.52
1143	19.05	3169.5	3133.84		3389.15		2132.81	2548.66	2585.34	3322.34	3453.69
1146	19.1	3167.59	3131.88		3398.86		2135.39	2527.76	2586.07	3312.34	3457.9
1149	19.15	3165.07	3135.58		3401.4		2127.35	2560.58	2581.73	3320.84	3465.98
1152	19.2	3172.98	3134.95		3386.63		2128.79	2596.28	2583.86	3322.72	3464.61
1155	19.25	3172.97	3126.82		3403.76		2124.75	2589.14	2591.9	3313.8	3460.63
1158	19.3	3174.71	3138.45		3399.77		2126.8	2570.54	2589.15	3330.77	3473.69
1161	19.35	3174.07	3137.44		3405.62		2123.95	2554.02	2586.5	3316.76	3474.23
1164	19.4	3175.85	3138.28		3408.51		2117.2	2566.46	2592.74	3329.83	3466.42
1167	19.45	3175.45	3137.06		3382.67		2126.36	2588.03	2593.17	3320.3	3472.68
1170	19.5	3173.57	3138.82		3408.06		2127.51	2602.51	2591.28	3322.56	3463.2
1173	19.55	3178.79	3136.67		3403.1		2123.19	2575.35	2595.21	3324.24	3465.98
1176	19.6	3173.24	3138.75		3403.28		2128.66	2580.02	2599.73	3318.01	3464.28
1179	19.65	3179.89	3140.15		3408.54		2131.2	2587.14	2596.24	3319.69	3476.28
1182	19.7	3175.88	3137.42		3408.25		2125.57	2596.03	2590.25	3327.48	3470.78
1185	19.75	3177.53	3139.12		3410.18		2135.8	2605.17	2600.25	3318.06	3469.7
1188	19.8	3179.88	3140.98		3409.06		2123.79	2592.12	2597.69	3324.44	3480.76
1191	19.85	3182.41	3144.11		3411.48		2130.61	2580.37	2597.35	3314.75	3477.1
1194	19.9	3179.51	3141.85		3415.88		2129.16	2563.94	2600.41	3330.44	3476.44
1197	19.95	3182.34	3138.03		3417.58		2131.03	2585.08	2603.29	3314.53	3461.82
1200	20	3175.06	3144.68		3415.85		2131.83	2591.42	2602.83	3317.07	3465.47
1203	20.05	3183.3	3143.46		3418.83		2128.8	2643.01	2600.62	3318.08	3470.78
1206	20.1	3178.35	3151.85		3423.16		2127.59	2645.14	2601.27	3326.6	3466.92
1209	20.15	3181.54	3142.19		3423.63		2132.29	2632.87	2605.81	3326.12	3468.05
1212	20.2	3183.09	3150.03		3426.88		2130.35	2637.65	2605.37	3321.76	3474.78
1215	20.25	3180.24	3150.67		3429.76		2127.92	2636.23	2607.99	3324.81	3475.87
1218	20.3	3186.55	3145.74		3434.55		2132.02	2630.77	2607.27	3331.93	3475.78
1221	20.35	3184.1	3153.77		3426.82		2133.21	2607.53	2605.47	3326.81	3473.82
1224	20.4	3186.86	3158.33		3430.11		2128.05	2613.66	2609.14	3325.83	3463.17
1227	20.45	3189.11	3166.36		3431.63		2130.32	2601.7	2606.33	3325.54	3465.32
1230	20.5	3188.92	3153.57		3432.29		2133.16	2587.38	2608.29	3330.57	3482.58
1233	20.55	3189.67	3154.63		3433.5		2125.97	2577.21	2604.29	3331.7	3473.12
1236	20.6	3188.01	3159.18		3429.14		2135.08	2580.96	2615.53	3329.63	3474.08
1239	20.65	3191.44	3154.99		3426.77		2131.63	2626.66	2609.76	3321.9	3468.23
1242	20.7	3194.33	3160.29		3431.34		2128.86	2643.1	2618.42	3332.8	3469.56
1245	20.75	3190.7	3162.64		3437.13		2117.63	2654.55	2611.17	3336.62	3467.61
1248	20.8	3194.68	3161.46		3436.6		2131.23	2659.81	2613.12	3339.32	3472.06
1251	20.85	3191.55	3164.46		3426.64		2132.96	2636.49	2611.56	3328.12	3472.36
1254	20.9	3193.54	3170.79		3438.34		2132.71	2619.26	2615.95	3331	3472.03
1257	20.95	3189.92	3169.61		3435.06		2128.56	2630.2	2619.77	3323.73	3470.88
1260	21	3191.06	3167.97		3443.61		2130.55	2640.25	2621.54	3340.11	3480.6
1263	21.05	3199.37	3170.32		3438.77		2128.11	2635.98	2618.43	3335.21	3481.9
1266	21.1	3191.76	3170.5		3438.12		2130.83	2622.39	2623.25	3334.19	3476.97
1269	21.15	3198.64	3166.61		3431.2		2134.87	2628.84	2627.25	3335.36	3481.11
1272	21.2	3195.82	3168.13		3438.76		2130.65	2601.78	2619.83	3332	3482.3
1275	21.25	3195.04	3167.35		3437.73		2130.45	2595.29	2622.06	3336.64	3484.72
1278	21.3	3194.26	3170.37		3438.47		2133.44	2636.83	2622.96	3332.3	3488.11
1281	21.35	3203.89	3163.65		3443.35		2132.05	2627.9	2630.1	3333.4	3484.48
1284	21.4	3204.15	3172.1		3442.61		2135.91	2631.2	2628.08	3337	3486.06
1287	21.45	3200.13	3164.69		3441.88		2138.78	2615.92	2624.77	3337.38	3481.14
1290	21.5	3195.7	3169.69		3438.4		2134.74	2588.59	2628.4	3332.25	3492.65
1293	21.55	3197.94	3167.55		3441.48		2133.71	2605.52	2627.52	3331.09	3486.59
1296	21.6	3204.23	3165.47		3439.36		2132.67	2661.84	2622.13	3339.42	3481.16
1299	21.65	3197.12	3164.63		3438.03		2134.07	2655.17	2628.56	3342.3	3488.53
1302	21.7	3199.43	3164.69		3446.71		2136.05	2663.37	2633.04	3333.43	3469.53
1305	21.75	3204.52	3161.64		3439.81		2134.25	2670.27	2631.56	3339.9	3489.2
1308	21.8	3212.06	3162.49		3435.41		2131.88	2681.22	2635.22	3333.33	3481.65
1311	21.85	3203.61	3166.11		3447.49		2136.54	2674.68	2626.93	3342.54	3490.8
1314	21.9	3206.97	3169.17		3436.44		2135.48	2663.46	2634.32	3348.15	3489.77
1317	21.95	3203.3	3169.87		3450.02		2130.95	2642.61	2635.09	3346.65	3482.11
1320	22	3208.14	3157.71		3447.14		2133.7	2635.58	2638.15	3333.53	3487.82
1323	22.05	3211.35	3137.96		3444.6		2133.96	2633.92	2629.36	3344.92	3490.32
1326	22.1	3209.59	3134.12		3447.63		2135.54	2612.7	2636.57	3340.97	3488.44
1329	22.15	3211.27	3130.57		3452.68		2130.21	2612.58	2633.92	3335.82	3495.69
1332	22.2	3208.39	3129.75		3450.27		2142.14	2640.01	2635	3349.94	3483.57
1335	22.25	3212.96	3132.99		3451.96		2130.3	2647.48	2640.19	3349.41	3484.39
1338	22.3	3212.52	3136.83		3450.94		2135.75	2628.15	2637.01	3348.21	3481.23
1341	22.35	3205.18	3133.72		3446.95		2138.72	2653.98	2640.84	3355.55	3488.85
1344	22.4	3208.32	3139.97		3460.31		2130.17	2675.77	2636.15	3345.38	3481.75
1347	22.45	3212.36	3141.26		3451.92		2134.55	2684.85	2642.29	3341.5	3488.54
1350	22.5	3215.47	3155.67		3457.88		2138.75	2687.72	2639.89	3341.82	3474.95
1353	22.55	3209.86	3159.47		3445.55		2139.9	2696.43	2640.07	3350.65	3484.4
1356	22.6	3216.4	3157.82		3450.75		2134.13	2676.41	2642.93	3344.05	3483.98
1359	22.65	3220.17	3158.34		3451.2		2136.64	2682.18	2640.49	3337.21	3486.09
1362	22.7	3215	3165.39		3451.26		2132.96	2676.6	2641.12	3348.85	3487.05
1365	22.75	3216.59	3164.59		3450.31		2140.49	2657.65	2645.62	3350.69	3489.57
1368	22.8	3216.46	3163.48		3450.57		2128.16	2644.54	2642.35	3352.11	3491.53
1371	22.85	3218.68	3169.97		3449.96		2141.9	2639.67	2646.8	3345.72	3499.46
1374	22.9	3220.24	3167.32		3447.78		2132.86	2666.14	2643.79	3347.91	3487.3
1377	22.95	3215.56	3170.14		3450.53		2140.08	2687.38	2647.34	3343.65	3492.59
1380	23	3220.51	3177.96		3444.81		2137.09	2704.83	2649.64	3348.99	3487.01
1383	23.05	3218.45	3171		3451.33		2139.56	2704.23	2649.48	3347.55	3487.31
1386	23.1	3220.05	3178.92		3447.35		2152.62	2690.34	2650.56	3345.23	3486.06
1389	23.15	3220.4	3183.55		3455.21		2139.25	2688.93	2647.66	3349.72	3490.48
1392	23.2	3220.79	3179.15		3454.22		2139.02	2689.36	2653.44	3352.79	3477.95
1395	23.25	3219.66	3180.45		3446.58		2142.09	2699.47	2650.84	3350.69	3493.49
1398	23.3	3223.58	3176.84		3452.53		2138.37	2684.56	2650.48	3351.83	3484.16
1401	23.35	3221.28	3185.59		3452.99		2137.12	2670.46	2652.47	3349.99	3481.27
1404	23.4	3220.19	3184.46		3449.55		2139.62	2672.82	2654.7	3354.63	3490.58
1407	23.45	3223.48	3187.89		3447.79		2137.51	2647.49	2657.78	3356.42	3485.57
1410	23.5	3222.06	3192.53		3456.79		2139.13	2625.48	2650.25	3349.36	3493.19
1413	23.55	3223.05	3193.72		3448.85		2147.06	2646.24	2656.36	3361.26	3492.97
1416	23.6	3222.94	3191.16		3452.98		2139.25	2665.49	2657.9	3350.1	3481.27
1419	23.65	3226.68	3195.44		3451.34		2139.6	2667.97	2651.09	3354.64	3492.29
1422	23.7	3221.94	3200.2		3454.98		2142.98	2673.21	2654.43	3354.92	3488.82
1425	23.75	3228.95	3186.68		3457.28		2136.75	2673.07	2658.96	3356.13	3490.96
1428	23.8	3227.56	3186.13		3451.72		2149.75	2686.24	2649.86	3354.55	3492.23
1431	23.85	3230.99	3158.93		3449.74		2143.58	2682.43	2654.57	3352.47	3483.37
1434	23.9	3231.21	3141.13		3457.69		2147.14	2686.68	2661.55	3358.11	3497.42
1437	23.95	3228.86	3133.84		3454.43		2140.47	2683.84	2652.44	3353.39	3493.86
1440	24	3231.49	3135.12		3457.03		2151.84	2656.57	2659.52	3351.68	3496.37
1443	24.05	3236.09	3140.19		3456.52		2147.91	2637.62	2661.67	3360.25	3492.81
1446	24.1	3233.33	3138.73		3454.41		2146.36	2675.13	2663.2	3369.26	3486.31
1449	24.15	3234.78	3137.71		3455.39		2146.77	2674.11	2662.75	3356.48	3491.95
1452	24.2	3238.12	3136.5		3456.24		2156.36	2716.66	2660.96	3361.96	3490.09
1455	24.25	3233	3145.64		3458.9		2147.82	2714.8	2662.07	3354.06	3489.37
1458	24.3	3239.71	3137.92		3458.28		2150.61	2704.13	2668.49	3357.73	3493.65
1461	24.35	3240.55	3137.34		3450.9		2145.6	2704.56	2665.71	3367.5	3491.12
1464	24.4	3241.59	3132.22		3454.16		2153.18	2709.76	2665.19	3356.93	3500.64
1467	24.45	3237.86	3130.8		3454.55		2146.9	2693.37	2667.67	3355.49	3486.97
1470	24.5	3242.65	3127.27		3461.26		2148.03	2697.18	2664.23	3353.18	3499.93
1473	24.55	3242.2	3134.04		3462.04		2148.99	2680.63	2669.57	3378.26	3495.51
1476	24.6	3240.93	3133.83		3459.01		2147.71	2668.93	2674.14	3365.4	3499.13
1479	24.65	3245.02	3125.48		3457.5		2150.43	2664.97	2666.81	3368.19	3493.68
1482	24.7	3243.71	3132.83		3458.46		2149.69	2676.29	2672.97	3362.5	3507.1
1485	24.75	3245.66	3129.9		3469.77		2149.88	2651.99	2670.83	3350.68	3495.91
1488	24.8	3249.12	3130.77		3466.83		2146.71	2681.18	2673.17	3364.7	3493.98
1491	24.85	3244.69	3129.7		3466.81		2154.32	2688.67	2678.43	3365.66	3499.59
1494	24.9	3247.97	3128.42		3466.44		2154.2	2714.16	2678.89	3365.96	3493.18
1497	24.95	3243.7	3125.39		3468.64		2151.03	2726.78	2677.14	3367.39	3491.21
1500	25	3246.91	3125.7		3470.63		2153.4	2729.75	2679.84	3364.32	3498.4
1503	25.05	3244.77	3130.07		3467.5		2152.36	2714.04	2675.24	3362.62	3504.36
1506	25.1	3249.64	3129.43		3471.41		2149.08	2713.53	2685.2	3359.29	3495.13
1509	25.15	3251.51	3131.27		3470.82		2151.75	2709.78	2682.71	3360.97	3493.72
1512	25.2	3248.43	3134.27		3472.22		2150.39	2703.38	2673.56	3367.37	3495.2
1515	25.25	3248.9	3139.67		3468.54		2154.6	2706.19	2681.84	3372.63	3497.89
1518	25.3	3247.92	3129.72		3469.65		2151.31	2694.45	2685.19	3370.63	3506.08
1521	25.35	3252.87	3133.55		3470.86		2156.38	2688.97	2680.4	3364.16	3499.1
1524	25.4	3252.76	3135.66		3466.31		2149.9	2682.22	2682	3374.91	3508.72
1527	25.45	3255.91	3135.53		3473.28		2157.17	2676.63	2681.66	3373.17	3498.83
1530	25.5	3252.97	3138.6		3467.83		2153.56	2682.32	2684.67	3376.99	3497.15
1533	25.55	3255.24	3136.38		3466.02		2153.23	2708.51	2688.37	3370.82	3504.88
1536	25.6	3257.23	3132.32		3469.73		2158.79	2735.69	2684.67	3362.39	3514.77
1539	25.65	3263.09	3128.46		3469.01		2157.18	2735.86	2685.18	3379.94	3504.04
1542	25.7	3252.51	3134.18		3473.78		2159.86	2723.58	2681.81	3380.33	3511.18
1545	25.75	3252.15	3132.5		3468.23		2153.66	2721.65	2682.93	3376.65	3506.12
1548	25.8	3257.57	3133.66		3474.41		2167.34	2713.35	2686.05	3376.01	3505.87
1551	25.85	3258.71	3134.5		3475.46		2160.69	2708.94	2687.44	3367.19	3512.94
1554	25.9	3261.97	3132.64		3475.63		2159.48	2695.24	2688.93	3382.67	3504.26
1557	25.95	3259	3135.72		3475.35		2163.62	2702	2692.85	3373.87	3509.34
1560	26	3264.28	3140.65		3475.91		2160.65	2683.57	2684.72	3374.54	3500.07
1563	26.05	3262.45	3139.12		3475.38		2157.81	2668.63	2692.96	3367.66	3509.27
1566	26.1	3260.39	3139.56		3477.3		2159.93	2699.2	2700.73	3369.15	3510.98
1569	26.15	3261.08	3140.96		3483.87		2155.73	2711.97	2690.19	3370.7	3507.27
1572	26.2	3260.06	3141.91		3478.01		2159.85	2740.81	2693.67	3374.84	3517.79
1575	26.25	3264.31	3139.36		3475.39		2161.36	2745.52	2694.32	3365.41	3509.63
1578	26.3	3264.78	3141.38		3477.24		2160.46	2754.94	2696.16	3372.21	3505.87
1581	26.35	3262.08	3140.94		3478.08		2165.64	2739.35	2701.12	3377.42	3514.27
1584	26.4	3265.73	3145.06		3475.66		2165.58	2721.61	2698.59	3371.89	3532.78
1587	26.45	3269.18	3143.35		3481.08		2164.3	2710.51	2696.42	3371.32	3515.83
1590	26.5	3268.34	3146.3		3479.83		2168.29	2697.47	2696.68	3370.78	3510.93
1593	26.55	3266.23	3145.74		3480.69		2172.07	2715	2701.04	3371.11	3519.79
1596	26.6	3266.68	3147.71		3482.53		2163.07	2723.7	2698.98	3374.43	3519.41
1599	26.65	3268.5	3142.58		3477.66		2166.07	2693.25	2709.07	3377.47	3519.61
1602	26.7	3268.87	3149.83		3484.33		2164.38	2683.2	2698.68	3381.11	3508.94
1605	26.75	3272.25	3148.12		3487.73		2168.89	2718.97	2707.33	3368.62	3525.04
1608	26.8	3268.9	3155.4		3483.33		2165.71	2728.32	2710.79	3380.55	3524.55
1611	26.85	3273.72	3150.18		3481.89		2171.02	2738.85	2706.05	3384.92	3517.04
1614	26.9	3271.16	3154.95		3485.17		2166.22	2746.17	2701.95	3373.12	3512.41
1617	26.95	3272.6	3150.88		3492.49		2173.23	2748.34	2706.06	3387.7	3515.11
1620	27	3277.54	3157.33		3484.4		2168.53	2731.62	2705.03	3373.57	3532.8
1623	27.05	3278.22	3157.96		3487.65		2172.88	2716.58	2703.69	3381.91	3520.38
1626	27.1	3272.87	3158.23		3488.71		2170.24	2722.5	2712.91	3378.65	3517.27
1629	27.15	3271.92	3165.59		3488.35		2167.48	2730.45	2708.94	3382.77	3513.65
1632	27.2	3279.18	3164.34		3489.14		2169.41	2725.04	2698.96	3382.51	3520.01
1635	27.25	3275.54	3163.47		3488.01		2171.15	2718.33	2706.2	3379.34	3519.52
1638	27.3	3276.62	3171		3487.01		2170	2737.21	2708.88	3381.22	3525.6
1641	27.35	3276.59	3180.7		3488.56		2173.68	2686.5	2708.48	3374.32	3535
1644	27.4	3276.41	3180.63		3488.22		2170.03	2710.29	2710.96	3388.33	3529.11
1647	27.45	3280.86	3186.17		3492.75		2169.52	2730.56	2716.04	3381.07	3530.54
1650	27.5	3278.94	3188.49		3487		2177.39	2750.45	2711.98	3382.79	3534.22
1653	27.55	3279.71	3190.63		3489.78		2174.12	2738.61	2710.29	3369.1	3532.51
1656	27.6	3279.4	3194.84		3490.82		2172.78	2742.72	2703.81	3380.68	3521.45
1659	27.65	3279.44	3199.13		3497.78		2172.39	2732.69	2714.89	3371.54	3528.76
1662	27.7	3286.38	3195.42		3491.23		2175.31	2717.42	2720.5	3377.94	3541.59
1665	27.75	3278.79	3197.04		3495.02		2178.65	2690.61	2714.57	3379.72	3523.28
1668	27.8	3279.96	3197.83		3490.7		2184.43	2725.72	2719.32	3397.88	3524.78
1671	27.85	3285.65	3197.27		3496.85		2177.35	2756.73	2715.16	3388.86	3520.95
1674	27.9	3281.74	3197.45		3499.07		2183.57	2764.92	2712.08	3389.79	3527.28
1677	27.95	3284.04	3197.77		3503.15		2178.37	2777.6	2716.26	3389.94	3534.9
1680	28	3286.19	3198.65	3211.24	3500.88		2182.98	2766.99	2720.84	3388.59	3534.24
1683	28.05	3286.94	3196.69	3211.16	3496.63		2173.85	2754.34	2717.22	3383.79	3524.28
1686	28.1	3288.05	3190.84	3214.69	3500.74		2176.7	2769.3	2715.5	3387.28	3524.1
1689	28.15	3287.31	3183.16	3219.1	3506.63		2183.5	2751.32	2719.56	3390.19	3537.24
1692	28.2	3287.16	3181.03	3214.78	3496.74		2182.15	2745.07	2716.87	3404.71	3538.95
1695	28.25	3290.05	3181.74	3217.59	3503.76		2180.05	2747.07	2726.29	3397.2	3526.18
1698	28.3	3291.47	3186.03	3219.67	3507.49		2182.21	2736.08	2722.93	3392.18	3533.12
1701	28.35	3295.45	3187.87	3224.18	3504.17		2183.54	2727.68	2721.41	3388.09	3532.31
1704	28.4	3294.94	3189.38	3225.83	3503.06		2188.44	2710.31	2725.73	3396.38	3537.39
1707	28.45	3297.47	3183.82	3223.49	3503.02		2186.68	2724.42	2723.91	3393.18	3546.73
1710	28.5	3296.41	3188.91	3226.84	3509.4		2183.47	2756.27	2716.92	3395.55	3533.12
1713	28.55	3299.21	3187.75	3225.77	3505.91		2184.11	2759.13	2719.85	3403.99	3525.55
1716	28.6	3295.28	3188.57	3230.44	3505.31		2183.34	2736.59	2729.54	3389.55	3531.79
1719	28.65	3297.77	3186.21	3230.72	3504.92		2187.24	2751.26	2730.8	3398.03	3540.8
1722	28.7	3301.6	3184.48	3237.3	3516.67		2184.69	2755.23	2733.1	3398.97	3538.38
1725	28.75	3299.45	3186.99	3229.44	3524.75		2188.87	2760.74	2723.15	3405.25	3539.46
1728	28.8	3303.86	3187.72	3230.2	3525.88		2182.41	2753.88	2721.79	3402.77	3538.64
1731	28.85	3300.25	3180.27	3231.47	3529.67		2187.15	2768.03	2726.27	3416.05	3541.47
1734	28.9	3304.75	3186.92	3233.12	3523.99		2192.12	2766.2	2721.72	3400.35	3541.79
1737	28.95	3301.73	3181.9	3233.56	3528.86		2188.54	2759.26	2734.05	3401.69	3540.08
1740	29	3300.34	3189.47	3237.19	3530.25		2191.79	2721.45	2726.07	3416.21	3528.47
1743	29.05	3302.41	3188.78	3239.29	3524.12		2186.14	2715.27	2723.79	3414.52	3545.51
1746	29.1	3304.89	3185.52	3236.56	3525.31		2186.11	2768.2	2731.19	3412.98	3540.51
1749	29.15	3301.4	3189.58	3236.73	3531.44		2191.74	2790.43	2730.69	3402.48	3544.09
1752	29.2	3302.59	3194.87	3238.16	3530.41		2190.73	2774.82	2726.52	3408.68	3540.45
1755	29.25	3308.7	3190.34	3241.54	3531.37		2188.46	2794.94	2730.78	3412.56	3549.07
1758	29.3	3307.62	3192.28	3245.48	3530.67		2192.01	2806.47	2725.68	3408.21	3551.66
1761	29.35	3309.73	3192.42	3241.3	3534.7		2185.97	2784.82	2732.99	3409.2	3548.5
1764	29.4	3312.07	3193.75	3248.4	3531.57		2186.76	2776.99	2735.97	3418.43	3550.92
1767	29.45	3313.55	3187.63	3243.77	3531.69		2185.34	2750.78	2736.32	3416.82	3539.89
1770	29.5	3308.16	3192.28	3243.89	3527.88		2193.89	2745.28	2733	3417.57	3545.91
1773	29.55	3310.5	3195.79	3247.19	3535.42		2193.23	2730.33	2737.91	3411.72	3548.99
1776	29.6	3314.02	3191.86	3249.18	3536.13		2187.06	2724.11	2738.93	3405.06	3551
1779	29.65	3308.34	3197.74	3247.38	3534.48		2192.8	2745.1	2735.9	3415.07	3547.75
1782	29.7	3311.79	3199.47	3250.46	3534.11		2191.59	2762.01	2737.29	3420.8	3549.29
1785	29.75	3313.23	3199.9	3254.26	3535.37		2195.45	2777.04	2732.69	3419.6	3549.93
1788	29.8	3317.45	3204.48	3254.37	3534.8		2190.97	2779.41	2735.07	3420.09	3550.05
1791	29.85	3316.99	3202.33	3244.28			2189.13	2796.5	2743.08	3421.31	3553.42
1794	29.9	3323.51	3206.26	3252.07			2193.75	2772.15	2728.86	3436.64	3549.72
1797	29.95	3319.52	3211.6	3258.34			2193.68	2774.71	2736.81	3418.81	3552.49
1800	30	3319.11	3212.69	3258.36			2187.6	2767.18	2737.08	3415.33	3554.23
		3321.07	3220.42				2198.83	2764.03	2741.83	3424.12	3553.67
		3320.9	3236.58				2195.09	2766.28	2741.17	3415.58	3551.77
		3323.13	3234.56				2197.54	2769.93	2739.49	3422.65	3561.6
		3324.39	3238.89				2196.39	2747.01	2740.28	3427.11	3553.47
		3324.83	3239.23				2196.56	2723.7	2745.61	3418.31	3562.48
		3325.73					2198.76	2760.77	2745.14	3433.07	3557.83
		3326.13					2196.72	2782.6	2736.05	3426.35	3554.79
		3325.12					2198.4	2758.82	2741.05	3430.79
		3333.03					2197.24	2733.76	2743.26	3421.43
		3330.83					2202.74	2732.83	2740.99	3429.66
		3334.53					2196.7	2745.52	2748.31	3426.26
		3333.46					2204.06	2768.73	2745.55	3428.22
		3332.68						2753.04	2747.91
		3333.22						2760.85	2737.61
		3333.49						2766.45	2748.79
		3332.81						2749.97	2748.51
		3334.58						2749.93	2746.01
		3330.16						2740.22	2740.12
		3335.39						2718.93	2749.62
		3341.04						2730.46	2757.08
		3341.6						2783.5	2750.26
		3339.89						2776.34	2746.03
		3342.36						2794.21	2746.28
		3337.11							2745.28
		3340.56							2750.78
		3342.4							2750.98
		3345.84							2754.39
		3347.62							2749.06
		3346.31							2752.61
		3344.81							2763.02
		3345.18							2757.54
		3345.5							2753.8
		3349.13							2759.35
		3350.11							2759.8
		3348.14							2755.81
		3347.25							2757.27
									2757.23
									2756.42
									2756.76
									2755.18
									2757.45
									2759.55
									2762.64
									2757.7
									2760.84
									2762.63
									2762.67
									2762.45
									2766.84
