# Supplementary material for: Contamination-resistant, rapid emulsion-based isothermal nucleic acid amplification with Mie-scatter inspired light scatter analysis for bacterial identification
Source: Sci Rep. 2021 Oct 7;11:19933. doi: 10.1038/s41598-021-99200-4 (PMC8497611; doi:10.1038/s41598-021-99200-4)
Supplement: Supplementary file 1 — Supplementary Information 1. [file 41598_2021_99200_MOESM1_ESM.zip › eLAMP Light Scatter Time Data.xlsx]

## Sheet: 60 deg w_CrossReactive
Time (min)	10^6_1	10^6_2	10^6_3	10^3_1	10^3_2	10^3_3	10^0_1	10^0_2	10^0_3	NTC_1	NTC_2	NTC_3
0	1529.07	1735.86	1533.76	1734.9	1573.13	1557.33	1540.5	1700.71	1711.61	2249.99	2491.34	2032.14
0.05	1529.39	2053.3	1540.05	1780.86	1592.81	1607.63	1630.85	1701.73	1844.67	2242.9	2492.95	2028.2
0.1	1529.91	2371.67	1554.22	1905.24	1922.5	1570.64	2122.59	1735.77	1959.92	2252.44	2467.19	2026.92
0.15	1597.63	2479.94	1557.49	2087.62	2140.22	1813.35	2430.64	1992.17	2030.75	2312.23	2467.31	2072.33
0.2	1544.59	2493.39	1582.38	2154.49	2197.71	2018.75	2708.87	2272.65	2115.84	2840.59	2464.34	2058.75
0.25	1663.87	2520.69	1567.49	2220.72	2003.7	2263.47	2790.55	2309.35	2167.35	3497.09	2656.77	2419.61
0.3	1741.96	2515.74	1619.17	2248.1	2031.85	2215.19	2842.67	2201.32	2187.28	3661.12	2999.67	3377.08
0.35	1815.73	2505.2	1608.17	2281.19	2044.58	2203.21	2892.98	2326.67	2107.05	3608.84	3123.73	3507.68
0.4	1901.15	2514.13	1613.08	2296.58	2076.51	2207.22	2854.87	2275.03	1942.14	3558.19	3188.74	3599.55
0.45	1793.32	2511.29	1630.43	2311.83	2017.12	2204.53	2781.2	2362.81	1792.71	3599.8	3224.48	3532.07
0.5	1774	2512.27	1655.25	2337.92	2062.52	2230.56	2840.86	2350.66	2419.51	3525.11	3252.9	3498.62
0.55	1775.14	2518.46	1649.1	2385.59	2083.58	2250.88	2852.95	2329.45	2797.29	3504.81	3257.58	3498.1
0.6	1809.87	2531.86	1651.97	2410.04	2099.23	2247.18	2782.69	2396.84	2784.58	3423.81	3286.01	3480.47
0.65	1923.17	2581.55	1632.24	2423.06	2125.74	2306.7	2796.23	2388.65	2684.25	3403.59	3278.93	3563.97
0.7	1861.53	2605.32	1650.22	2467.06	2172.86	2312.68	2799.74	2443.68	2649.05	3347.26	3300.98	3573.36
0.75	1914.7	2647.75	1659.14	2509.13	2158	2379.52	2794.47	2474.64	2744.22	3381.25	3343.44	3645.43
0.8	1900.66	2665.68	1648.87	2540.99	2176.92	2439.33	2729.81	2472.26	2773.65	3397.09	3400.19	3521.59
0.85	1870.6	2706.82	1645.78	2571.21	2181.07	2423.04	2872.47	2551.7	2747.62	3367.99	3431.94	3520.68
0.9	1857.62	2741.56	1649.06	2567.48	2203.95	2504.44	2988.93	2553.53	2713.83	3376.59	3474.77	3580.32
0.95	1831.17	2766.8	1656.72	2603.81	2246.57	2535.58	2960.11	2587.99	2669.19	3390.42	3500.87	3553.36
1	1940.5	2787.99	1653.05	2628.01	2272.48	2583.13	3005.27	2593.26	2633.28	3411.33	3534.55	3608.76
1.05	1877.02	2820.43	1761.68	2654.24	2292.47	2619.36	3077.34	2655.48	2596.13	3426.58	3617.05	3585.73
1.1	1856.6	2851.32	1753.03	2677.98	2280.3	2670.13	3006.87	2660.81	2497.92	3478.65	3644.86	3709.32
1.15	1828	2870.92	1709.29	2712.33	2336.59	2694.65	3077.29	2730.86	2735.25	3479.9	3687.82	3749.09
1.2	1768.42	2890.2	1713.76	2736.03	2330.35	2763.82	3132.51	2745.27	3085.11	3481.54	3714.84	3798.95
1.25	1778.31	2908.04	1701.21	2775.04	2404.43	2823.06	3166.69	2766.95	3182.18	3508.97	3761.62	3818.49
1.3	1803.25	2939.36	1669.03	2792.14	2386.94	2841.88	3197.21	2775.72	3246.91	3503.94	3778.46	3818.31
1.35	1776.44	2962.35	1708.82	2805.83	2410.11	2872.24	3166.47	2803.57	3235.69	3522.53	3802.84	3804.45
1.4	1845.21	2969.68	1766.92	2819.14	2419	2923.88	3186.45	2878.87	3171.68	3538.08	3838	3894.78
1.45	1853.88	2987.3	1742.75	2842.44	2439.22	2949.57	3256.76	2858.29	3199.82	3542.83	3870.49	3914.12
1.5	1851.47	3028.52	1800.38	2865.52	2480.88	2995.92	3170.12	2917.61	3266.9	3571.59	3917.01	3952.81
1.55	1815.03	3022.52	1787.38	2886.33	2520.15	3038.77	3147.32	2912.56	3238.24	3569.47	3941.25	3968.74
1.6	1814.05	3046.58	1800.38	2901.03	2486.91	3068.88	3230.04	2931.68	3166.79	3600.48	3963.87	4038.9
1.65	1848.73	3064.98	1814.31	2916.85	2550.47	3082.92	3284.1	2995.12	3187.49	3586.9	4025.71	4024.25
1.7	1833.84	3062.4	1812.64	2927.97	2561.34	3146.78	3291.11	2974.81	3201.69	3606.68	4048.75	4063.9
1.75	1835.31	3082.12	1818.15	2974.63	2593.63	3160.22	3299.07	3020.27	3137.23	3650.42	4031.89	4096.07
1.8	1852.19	3110.32	1812.84	2969.81	2574.57	3191.47	3245.98	3044.36	3290.37	3650.49	4096.79	4061.52
1.85	1790.66	3118.13	1807.13	2992.3	2603.37	3240.31	3376.06	3070.66	3428.37	3666.23	4109.76	4106.97
1.9	1850.41	3136.91	1760.36	3008.9	2630.98	3256.12	3412.99	3080.07	3539.34	3668.8	4153.67	4078.84
1.95	1772.61	3140.9	1790.94	3041.88	2638	3300.2	3402.81	3092.54	3603.11	3688.37	4152.73	4123.99
2	1828.06	3140.77	1795.53	3066.76	2657.25	3322.33	3397.51	3123.43	3566.8	3669.21	4204.05	4028.98
2.05	1853.83	3164.87	1818.7	3068.85	2668.43	3346.23	3413.47	3145.82	3543.43	3713.7	4214.84	4158.81
2.1	1812.08	3167.77	1843.2	3072.42	2665.37	3389.88	3499.38	3131.34	3556.92	3711.56	4258.74	4139.38
2.15	1833.01	3185.76	1836.04	3111.21	2691.95	3408.41	3489.48	3176.36	3523.93	3710.24	4290.66	4161.66
2.2	1858.57	3194.71	1829.04	3113.95	2674.19	3442.34	3436.55	3191.71	3551.56	3749.4	4291.82	4115.02
2.25	1905.23	3219.44	1825.92	3112.95	2695.16	3462.21	3466.53	3210.63	3573.6	3754.51	4340.47	4186.3
2.3	1907.71	3224.9	1851.21	3118.19	2732.67	3484.77	3525.17	3248.3	3538.32	3749.78	4345.92	4215.7
2.35	1836.94	3228.79	1867.08	3130.37	2758.67	3508.91	3512.27	3262.7	3499.01	3769.1	4385.86	4219.21
2.4	1840.72	3238.43	1896.23	3138.32	2772.79	3531.41	3567.6	3271.74	3516.39	3767.16	4402.55	4262.93
2.45	1873.59	3251.44	1918.53	3161.4	2793.23	3549.15	3570.78	3291.71	3430.11	3817.39	4421.27	4206.38
2.5	1846.88	3266.7	1815.19	3154.2	2815.7	3611.3	3550.05	3292.07	3549.16	3816.63	4457.88	4270.03
2.55	1874.46	3271.14	1867.22	3161.15	2814.36	3597.03	3580.67	3301.87	3727.9	3820.33	4465.32	4239.4
2.6	1865.57	3288.45	1869.1	3172.75	2845.51	3625.14	3614.19	3351.65	3811.99	3809.83	4505.32	4287.76
2.65	1832.43	3293.31	1854.41	3188.92	2876.37	3658.12	3574.72	3366.77	3797.93	3852.03	4515.81	4298.26
2.7	1812.41	3287.71	1865.65	3187.6	2863.42	3665.16	3593.14	3393.75	3797.18	3846.18	4509.48	4324.98
2.75	1821.78	3302.32	1844.78	3204.02	2901.3	3697.95	3628.3	3384.91	3790.76	3858.41	4532.19	4306.45
2.8	1906.97	3312.52	1852.68	3221.74	2913.82	3732.71	3626.78	3403.58	3756.26	3867.86	4559.83	4312.25
2.85	1873.95	3308.56	1869.23	3234.51	2927.54	3729.38	3639.4	3435.49	3756.83	3867.24	4571.19	4387.15
2.9	1838.88	3318.3	1886.3	3243.7	2933.13	3751.74	3631.12	3460.78	3783.17	3876.77	4606.43	4437.88
2.95	1841.85	3319.6	1928.1	3248.75	2931.77	3767.58	3617.42	3449.25	3716.31	3893.25	4611.33	4343.71
3	1876.58	3316.44	1856.64	3247.66	2970.92	3779.78	3592.61	3497.55	3714.57	3919.97	4616.02	4348.62
3.05	1855.69	3335.15	1861.71	3265.04	2964.64	3800.26	3636.65	3486.67	3717.85	3913.4	4648.33	4356.76
3.1	1829.83	3326.84	1842.96	3268.62	2968.81	3811.95	3661.73	3499.29	3707.48	3940.65	4678.71	4393.24
3.15	1923.75	3329.27	1865.3	3268.3	3007.84	3822.02	3659.57	3524.81	3763.74	3923.18	4697.36	4382.5
3.2	1892.68	3338.44	1864.76	3296.76	3017.82	3870.79	3703.81	3506.91	3920.82	3930.2	4682.6	4407.4
3.25	1890.73	3348.01	1873.32	3297.35	3030.1	3855.45	3731.69	3529.19	3926.55	3933.28	4740.89	4464.09
3.3	1911.02	3342.89	1860.25	3302.99	3044.48	3863.53	3740.24	3587.32	3861	3938.61	4733.06	4446.57
3.35	1835.37	3351.1	1880.41	3323.92	3059.67	3870.8	3767.19	3593.19	3855.2	3977.47	4769.35	4467.3
3.4	1837.12	3354.32	1889.82	3312.57	3081.28	3862.31	3752.64	3600.36	3879.83	4000.48	4766.88	4465.9
3.45	1910.24	3355.22	1921.2	3317.81	3066.72	3910.98	3766.21	3626.79	3924.59	3971.36	4798.36	4446.27
3.5	1881.41	3359.35	1899.76	3325.61	3098.74	3910.61	3764.79	3626.66	3930.94	3985.9	4825.71	4444.26
3.55	1881.29	3360.26	1915.51	3327.82	3132.56	3927.22	3761.22	3639.6	3895.93	4012.45	4812.26	4449.41
3.6	1879.18	3361.89	1962.47	3342.55	3107.39	3922.59	3751.83	3641.38	3890.1	3999.28	4834.83	4488.71
3.65	1884.63	3365.07	1925.18	3327.1	3141.33	3948.64	3734.32	3654.07	3887.06	4025.15	4855.88	4500.37
3.7	1908.52	3374.25	1944.18	3358.51	3163.15	3963.26	3737.14	3653.53	3876.92	4012.4	4839.17	4441.74
3.75	1910.11	3382.66	1928.31	3354.17	3146.08	3968.91	3738.32	3673.17	3879.08	4014.5	4852.68	4508.84
3.8	1899.93	3387.97	1895	3368.17	3153.73	3969.18	3713.23	3673.86	3864.59	4028.79	4878.04	4489.84
3.85	1934.51	3390.05	1932.98	3360.74	3172.52	3978.9	3699.3	3688.92	3929.66	4042.51	4897.95	4507.39
3.9	1901.13	3391.47	1931.43	3364.3	3198.82	3967.13	3725.33	3706.48	3953.11	4041.92	4933.74	4530.66
3.95	1875.19	3390.04	1931.66	3373.64	3194.46	4001.41	3674.23	3692.83	3942.58	4049.75	4938.35	4525.93
4	1892.17	3408.79	1939.47	3360.04	3198.81	4006.23	3649.82	3694.46	3946.97	4033.92	4954.52	4531.76
4.05	1907.44	3409.39	1961.52	3367.77	3211.42	4026.14	3827.65	3731.71	3947.54	4077.91	4965.62	4539.31
4.1	1911.61	3412.68	1990.58	3387.17	3214.37	4026.21	3878.9	3752.21	3915.06	4084.77	4969.34	4523.74
4.15	1917.92	3414.97	1931.25	3386.84	3236.59	4031.32	3824.36	3718.23	3929.68	4074.37	4973.68	4554.11
4.2	1921.36	3404.3	1924.98	3383.9	3246.95	4042.97	3817.83	3712.09	3940.73	4095.25	4988.65	4533.04
4.25	1913.74	3410.08	1935.03	3381.05	3246.42	4052.9	3852	3758.36	3940.65	4080.09	5014.27	4547.62
4.3	1908.03	3410.81	1961.19	3394.27	3265.73	4066.94	3807.22	3760.96	3920.68	4096.56	5023.57	4539.39
4.35	1914.48	3406.03	1947.73	3394.04	3279.17	4087.61	3837.47	3742.68	3881.6	4116.23	5031.79	4513.78
4.4	1921.1	3404.8	1966.09	3391.5	3282.57	4092.96	3857.78	3758.84	3876.98	4108.6	5044.95	4507.37
4.45	1915.34	3413.57	1943.59	3409.13	3283.36	4100.16	3778.8	3762.8	3950.46	4113.2	5067.22	4516.07
4.5	1914.79	3417.82	1985.92	3405.31	3305.59	4098.92	3732.21	3772.66	3963.23	4110.94	5044.53	4512.3
4.55	1920.56	3415.05	1920.68	3402.3	3303.68	4097.13	3793.93	3793.03	3981.3	4136.63	5068.55	4497.07
4.6	1944.51	3418.76	1893.23	3412.85	3311.09	4114.72	3811.09	3791.71	3972.33	4134.18	5068.36	4537.96
4.65	1944.3	3415.03	1916.25	3412.4	3310.6	4123.27	3802.98	3780.86	3947.39	4131.66	5081.02	4544.1
4.7	1933.72	3418.59	1929.48	3412.46	3307.61	4127.82	3833.25	3786.88	3938.79	4130.41	5121.15	4546.5
4.75	1946.05	3420.96	1958.22	3407.8	3338.52	4129.74	3831.25	3789.08	3948.62	4131.62	5114.14	4553.38
4.8	1937.94	3421.66	1948.88	3418.68	3355.23	4134.6	3855.49	3808.05	3929.59	4149.48	5112.77	4571.88
4.85	1933.32	3426.97	1934.88	3416.81	3334.9	4149.24	3866.83	3810.9	3920.96	4171.24	5124.35	4584.43
4.9	1938.18	3422.36	1949.42	3413.99	3329.05	4157.7	3855.88	3830.67	3933.65	4167.22	5115.76	4587.6
4.95	1951.72	3426.15	1939.35	3418.66	3343.81	4157.27	3864.17	3827.11	3906.93	4163.71	5152.18	4565.42
5	1946.83	3424.81	1960.32	3423.82	3371.7	4176.22	3873.28	3831.78	3910.63	4177.21	5166	4578.73
5.05	1941.94	3433.52	1969.29	3427.17	3371.33	4168.3	3863.79	3845.74	3990.49	4163.97	5167.59	4590.06
5.1	1940.53	3421.5	1961.22	3428.95	3369.56	4189.74	3868.18	3844.72	3996.47	4187.39	5177.69	4591.83
5.15	1942.34	3428.18	1963.03	3431.31	3375.04	4179.55	3868.81	3849.35	3992.93	4183.21	5209.78	4569.4
5.2	1938.31	3432.24	1922.41	3438.93	3401.96	4190.4	3863.29	3855.66	3944.11	4186.27	5219.52	4570.8
5.25	1945.87	3424.34	1951.33	3454.91	3423.72	4208.4	3861.79	3829.99	3908.56	4186.12	5220.09	4582.7
5.3	1939	3425.06	1967.78	3436.81	3414.67	4196.36	3871.91	3849.51	3868.05	4182.7	5211.65	4566.84
5.35	1944.44	3420.77	1980.27	3441.23	3403.15	4213.25	3865.33	3865.66	3913.45	4205.41	5220.21	4574.7
5.4	1952.45	3425.36	2002.86	3454.71	3414.54	4196.01	3869.55	3864.83	3965.5	4199.96	5244.25	4558.95
5.45	1933.17	3425.34	2014.88	3454.91	3416.85	4214.43	3879.49	3821.82	3968.99	4226.88	5223.67	4587.36
5.5	1952.47	3431.2	2002.42	3452.51	3443.12	4223.41	3897.65	3788.78	3978.8	4218.71	5257.3	4581.87
5.55	1967.13	3425.01	1983.24	3449.26	3417.37	4233.65	3856.79	3787.24	3970.47	4221.43	5247.07	4581.37
5.6	1955.19	3427.54	1967.33	3450.09	3445.23	4234.07	3857.74	3790.39	3920.03	4234.8	5266.61	4592.5
5.65	1982.62	3428.92	1968.04	3447.43	3428.62	4253.04	3890.01	3781.92	3923.94	4218.01	5271.12	4588.57
5.7	1957.72	3426.01	1941.36	3457.91	3435.92	4237.71	3877.48	3784.05	3998.46	4242.93	5285.32	4592.11
5.75	1934.44	3432.17	1938.8	3452.98	3459.44	4238.3	3886.64	3780.26	3991.37	4224.94	5293.26	4570.47
5.8	1952.24	3427.3	1971.29	3440	3451.32	4257.69	3888.39	3804.06	3991.2	4228.29	5283.59	4584.46
5.85	1950.06	3428.64	1966.44	3455.55	3470.93	4246.93	3881.48	3797.36	3974.38	4233.79	5312.31	4594.69
5.9	1947.49	3430.45	1976.7	3451.78	3477.2	4269.15	3895.24	3782.24	3948.81	4239.9	5315.06	4622.42
5.95	1993.68	3433.24	1974.06	3443.6	3487.04	4284.71	3899.15	3792.31	3953.23	4259.09	5305.2	4613
6	1961.68	3426.81	1951.73	3443.83	3409.8	4276.01	3900.56	3789.25	3931.09	4236.77	5296.41	4606.1
6.05	1952.63	3428.96	1950.29	3452.22	3404.86	4294.2	3898.42	3792.07	3972.06	4247.09	5323.63	4641.32
6.1	1958.12	3435.97	1958.41	3451.66	3423.24	4321.96	3904.89	3795.04	3969.01	4253.34	5343.14	4621.21
6.15	1948.25	3450.59	1966.22	3448.29	3404.91	4328	3902.27	3801.59	3995.45	4251.51	5319.71	4612.16
6.2	1962.9	3455.26	1977.54	3443.92	3392.67	4339.75	3894.78	3799.44	3928.2	4271.77	5351.14	4628.76
6.25	1962.38	3455.95	1974.12	3447.68	3396.39	4363.55	3903.3	3792.86	3931.68	4264.77	5356.53	4606.69
6.3	1981.57	3456.07	1997.5	3443.6	3386.04	4281.7	3904.8	3798.93	3969.59	4260.29	5360.05	4609.92
6.35	1988.8	3461.59	1989.94	3446.52	3402.35	4268.15	3898.07	3816.98	3988.35	4276.28	5360.34	4632.58
6.4	1969.35	3464.64	2001.39	3447.18	3396.56	4274.88	3910.94	3809.97	3950.36	4271.62	5370.38	4609.14
6.45	1974.92	3470.65	1953.05	3443.73	3405.15	4278.51	3905.48	3818.76	3927.22	4275.32	5367.94	4616.97
6.5	1958.66	3455.5	1974.96	3446.48	3413.92	4288.78	3903.69	3814.86	3921.57	4282.4	5387.14	4617.89
6.55	1958.76	3453.49	1992.51	3456.19	3407.91	4329.78	3908.65	3826.92	3972.33	4287.22	5393.05	4646.24
6.6	1984.38	3454.87	1956.19	3447.94	3398.84	4322.28	3902.55	3835.62	3968.47	4293.94	5394.8	4621.07
6.65	1971.2	3451.84	1966.97	3438.21	3416.73	4331.17	3910.45	3826.96	3992.89	4295.66	5396.24	4640.46
6.7	1964.69	3454.13	1972.99	3435.88	3419.78	4331.43	3917.63	3821.85	3970.49	4293.46	5394.86	4628.1
6.75	1969.62	3452.87	1974.16	3435.88	3410.21	4325.86	3912.6	3828.6	3988.51	4302.88	5438.37	4626
6.8	1986.24	3454.54	1989.33	3442.21	3422.73	4297.65	3907.02	3816.8	3996.15	4313.92	5406.6	4609.73
6.85	2000.96	3459.67	1982.15	3440.33	3423.47	4307.62	3909.47	3830.31	3979.11	4304.41	5411.43	4629
6.9	1989.37	3455.31	1980.94	3443.45	3439.27	4329.52	3919.64	3820.12	3962.34	4291.91	5421.91	4624.6
6.95	1972.63	3453.8	1968.8	3444.57	3444.44	4332.74	3918.9	3827	4001.57	4304.07	5416.86	4650.38
7	1987.18	3460.62	1969.34	3442.44	3437.93	4328.87	3913.47	3825.09	4017.93	4296.13	5422.8	4656.95
7.05	1992.56	3458.32	2005.38	3449.02	3425.37	4327.77	3921.54	3824.94	4020.58	4334.77	5430.26	4633.65
7.1	1996.57	3461.3	1976.6	3435.9	3432.14	4316.85	3918.13	3830.51	4025.32	4327.29	5429.48	4631.27
7.15	1980.02	3454.59	1959.7	3435.19	3446.91	4322.05	3922.92	3826.71	4037.14	4306.11	5431.12	4655.62
7.2	2005.22	3452.48	1952.16	3443.16	3453.87	4310.35	3912.79	3828.37	4031.46	4324.3	5442.22	4636.27
7.25	2041.92	3445.91	1962.45	3442.2	3441.73	4308.4	3917.9	3828.11	3996.94	4325.17	5448.86	4628.24
7.3	2002.66	3444.51	1965.72	3442.24	3442.91	4292.89	3917.3	3837.3	4023.44	4336.11	5455.3	4626.73
7.35	1995.38	3442.66	1971.18	3433.42	3448.53	4301.38	3910.26	3830.93	4038.51	4326.87	5463.87	4611.62
7.4	1988.83	3434.29	1971.57	3437.68	3443.98	4304.96	3909.91	3836.87	4013.38	4334.34	5464.33	4626.18
7.45	1988.55	3434.49	1986.81	3433.51	3448.24	4298.68	3911.64	3842.97	4017.45	4322.62	5461.84	4627.23
7.5	2013.58	3437.43	1990.56	3438.27	3455.11	4301.51	3909.91	3840.87	4011.86	4334.19	5465.3	4623.26
7.55	2007.09	3439.91	1967.85	3433.63	3438.94	4299.64	3901.35	3836.52	4011.66	4330.55	5467.11	4640.71
7.6	1996.71	3436.71	1980.33	3435.69	3449.19	4303.33	3907.37	3833.37	3973.54	4339.49	5475.36	4626.75
7.65	1999.8	3432.82	1965.99	3428.81	3453.97	4312.97	3906.87	3845.44	3999.79	4332.37	5477.23	4640.24
7.7	2002.74	3437.26	1992.19	3431.1	3447.68	4319.72	3909.15	3839.16	4002.25	4338.14	5468.11	4655.92
7.75	2000.22	3428.87	1958.91	3430.66	3446.33	4329.83	3914.51	3844.41	3998.7	4345.33	5476.11	4650.97
7.8	1992.29	3432.68	1987.01	3426.13	3453.03	4327.54	3916.95	3846.9	3984.54	4355.55	5495.36	4623.95
7.85	2014.96	3432.88	1979.82	3430.02	3444.64	4329.51	3910.08	3841.74	3988.61	4348.22	5501.25	4625.03
7.9	1999.03	3431.93	1974.88	3435.95	3452.52	4330.47	3906.22	3840.69	3984.59	4348.15	5489.57	4635.02
7.95	1990.21	3434.85	1979.96	3415.09	3447.34	4336.42	3903.39	3849.92	4005.24	4342.26	5491.05	4640.55
8	2011.3	3431.52	1986.95	3416.95	3454.02	4324.99	3904.85	3843.21	4025.83	4365.31	5497.37	4652.57
8.05	2003.78	3430.63	1965.63	3419.06	3453.15	4313	3914.68	3841.57	4056.92	4354.33	5505.5	4653.61
8.1	1999.09	3433.39	1971.08	3422.62	3448.48	4308.24	3940.85	3845.29	4042.34	4357.01	5498.75	4687.4
8.15	1992.52	3429.32	1979.74	3424.79	3465.09	4314.48	3925.5	3845.41	4040	4367.58	5511.75	4661.62
8.2	2040.36	3430.37	1975.31	3422.2	3452.17	4319.67	3917.04	3845.9	4062.09	4360.55	5499.24	4644.49
8.25	2015.72	3432.02	2000.81	3413.3	3456.69	4320.11	3920.73	3846.06	4048.18	4363.03	5518.59	4639.99
8.3	2006.49	3428.72	1963.66	3411.05	3451.09	4314.85	3913.99	3858.21	4053.68	4370.24	5519.52	4647.62
8.35	2011.51	3429.57	1972.23	3405.61	3460.46	4321.09	3912.17	3846.39	4031.34	4382.85	5530.21	4622.42
8.4	2004.89	3424.54	1970.92	3412.86	3456.28	4324.14	3899.36	3855.22	4038.53	4382.39	5524.68	4635.8
8.45	2014.02	3426.92	2015.51	3414.51	3453.48	4327.38	3902.27	3846.95	4038.09	4367.64	5522.21	4635.04
8.5	2024.39	3424.45	1975.3	3409.81	3451.11	4329.18	3925.11	3853.72	4041.69	4374.56	5529.25	4658.8
8.55	2021.89	3424.5	1987.74	3395.65	3453.04	4328.32	3928.51	3853.5	4043.09	4391.32	5532.15	4653.12
8.6	2012.11	3425.41	1990.83	3417.74	3463.19	4327.38	3933.72	3846.78	4042.79	4369.8	5537.49	4642.41
8.65	2024.1	3429.37	1965.75	3410.48	3461.16	4324.61	3944.42	3857.45	4044.42	4377.8	5546.51	4653.14
8.7	2016.98	3438.21	1961.53	3406.65	3453.8	4324.45	3938.36	3854.07	4046.93	4370.52	5545.82	4638.68
8.75	2015.61	3442.63	2002.05	3398.98	3448.73	4322.99	3904.49	3856.85	4031.69	4383.29	5535.81	4657.81
8.8	2019.91	3449.08	1965.53	3401.13	3452	4317.91	3895.39	3863.52	4025.61	4381.96	5546.27	4659.17
8.85	2024.62	3450.03	1966.5	3391.44	3447.18	4321.35	3921.33	3867.59	4046.38	4392.97	5551.36	4648.79
8.9	2029.21	3455.47	1963.14	3389.96	3440.62	4311.71	3933.1	3846.07	4040.33	4390.2	5560.97	4641.3
8.95	2034.62	3465.85	1962.41	3392.2	3435.77	4317.56	3938.75	3863.81	4058.5	4390.12	5556.63	4645.6
9	2029.27	3459	1974.53	3383.32	3440.21	4323.9	3935.88	3862.75	4059.27	4370.06	5559.19	4651.19
9.05	2021.82	3446.76	1963.89	3384.6	3457.33	4327.11	3934.67	3863.71	4045.82	4387.92	5552.66	4635.08
9.1	2015.14	3440.45	1967.54	3383	3450.13	4321.96	3927.34	3856.5	4063.51	4398.95	5564.66	4615.43
9.15	2013.24	3440.73	1957.76	3386.51	3440.5	4320.57	3902.88	3860.95	4079.1	4397.66	5564.06	4656.81
9.2	2022.63	3437.28	1949.4	3382.8	3444.57	4325.06	3892.07	3863.9	4074.75	4391.63	5561.48	4668.39
9.25	2037.03	3440.22	1930.05	3373.42	3441.63	4322.76	3893.24	3862.35	4052.67	4395.48	5577.69	4661.6
9.3	2047.99	3442.72	1923.01	3372.37	3466.62	4327.54	3904.07	3865.82	4015.13	4395.44	5571.36	4644.09
9.35	2030.7	3439.09	1967.47	3375.64	3470.27	4325.53	3900.49	3864.38	4017.77	4413.14	5574.92	4641
9.4	2025.56	3444.96	1953.2	3368.57	3447.7	4325.73	3881.54	3869.79	4021.87	4400.77	5567.86	4656.18
9.45	2020.66	3438.95	1952.39	3370.25	3458.51	4329.98	3906.21	3874.82	4040.12	4400.18	5572.42	4647.45
9.5	2028.05	3443.57	1955.98	3369.17	3453.45	4331.75	3944.23	3885.39	4052.57	4416.02	5574.58	4678.02
9.55	2027.96	3445.14	1968.69	3361.72	3469.01	4325.95	3948.95	3884.32	4011.69	4413.57	5571.37	4658.82
9.6	2048.87	3440.14	1960.94	3367.8	3444.18	4330.48	3955.48	3888.26	4019.18	4408.29	5578.24	4653.8
9.65	2048.54	3440.95	1949.46	3355.42	3440.41	4332.99	3943.84	3891.86	4015.28	4418.24	5587.73	4669.31
9.7	2033.87	3440.82	1945.12	3348.55	3447.35	4336.32	3923.14	3913.54	4013.53	4409.31	5568.81	4669.56
9.75	2024.24	3445.38	1941.44	3347.58	3467.87	4338.37	3925.29	3919.38	4018.55	4412.69	5580.13	4677.96
9.8	2032.59	3441.65	1943.62	3350.35	3470.42	4339.86	3930.06	3919.01	4017.18	4411.36	5578.2	4659.83
9.85	2048.16	3441.78	1942.81	3346.38	3419.08	4340.84	3943.5	3914.77	4005.39	4419.28	5576.1	4663.99
9.9	2068.92	3440.12	1963.4	3344.56	3402.55	4347.8	3933.55	3920.52	4002.81	4413.8	5576.6	4673.99
9.95	2041.68	3433.29	1953.7	3344.49	3400.99	4350.63	3938.95	3930.9	4009.16	4425.68	5592.27	4671.55
10	2044.16	3435.21	1940.63	3342.59	3404.37	4361.11	3931.85	3923.66	3996.15	4419.69	5580.35	4677.45
10.05	2041.09	3435.45	2005.91	3344.08	3402.98	4364.19	3924.49	3926.32	3995.04	4408.51	5590.1	4672.83
10.1	2044.07	3435.56	1936.98	3335.96	3393.19	4377.97	3931.88	3925.99	4005.57	4422.16	5588.69	4674.52
10.15	2041.82	3432.42	1934.15	3331.3	3391.77	4335.1	3940.75	3930.76	4011.14	4434.33	5594.46	4682.17
10.2	2040.71	3437.45	1937.19	3332.68	3403.74	4333.44	3944.96	3929.04	3999.51	4423.04	5589.83	4677.88
10.25	2044.36	3436.67	1932.19	3331.01	3386.85	4334.04	3941.36	3940.64	4007.19	4438.54	5589.18	4682.48
10.3	2045.85	3444.46	1958.03	3324.77	3387.26	4324.99	3929.06	3930.81	4013.38	4427.18	5592.06	4669.06
10.35	2056.89	3454.43	1930.27	3328.79	3387.62	4321.47	3924.5	3939.5	3997.44	4429.44	5598.91	4672.61
10.4	2058.35	3455.08	1929.81	3324.41	3382.36	4329.57	3917.89	3938.7	3983.99	4430.88	5603.08	4687.33
10.45	2057.02	3457.22	1949.39	3321.8	3391.52	4324.05	3916.58	3938.13	4003.98	4434.35	5596.63	4687.65
10.5	2065.09	3457.86	1935.64	3317.65	3380.35	4316	3918.9	3934.61	4017.5	4425.75	5592.64	4687.21
10.55	2055.72	3462.07	1927.58	3318.61	3381.01	4312.81	3936.93	3929.53	3986.31	4433.81	5590.95	4686.9
10.6	2060.66	3462.83	1936.78	3317.03	3381.24	4314.08	3939.14	3935.14	3984.53	4434.05	5594.9	4686.85
10.65	2057.16	3458.93	1927.08	3309.9	3374.1	4312.69	3946.06	3939.89	3997.48	4430.69	5597.22	4676.96
10.7	2053.37	3451.16	1933.39	3315.26	3370.19	4304.63	3949.73	3948.83	4013.37	4438.91	5600.76	4688.42
10.75	2052.73	3443.97	1933.84	3309.48	3375.75	4308.91	3929.5	3960.73	4000.55	4442.53	5605.4	4696.8
10.8	2069.24	3441.77	1935.81	3304.18	3366.49	4303.96	3913.12	3952.82	3985.79	4443.41	5601.5	4691.24
10.85	2044.72	3442.16	1942.59	3300.51	3370.32	4302.85	3891.94	3959.98	4012.92	4441.96	5602.66	4683.24
10.9	2048.55	3439.1	1929.86	3295.68	3366.53	4306.85	3914.34	3962.47	4021.98	4449.5	5589.79	4687.53
10.95	2046.2	3439.57	1925.03	3295.97	3369.7	4316.25	3915.74	3960.6	4017.57	4432.26	5609.99	4689.11
11	2043.4	3443.22	1922.23	3296.43	3360.88	4318.99	3925.31	3961.96	4002.31	4452.55	5598.87	4690.51
11.05	2038.48	3435.19	1955.41	3295.91	3362.64	4321.71	3940.46	3951.51	3998.71	4442.3	5601.33	4704.74
11.1	2027.7	3433.37	1947.21	3287.64	3359.71	4321	3934.66	3957.95	4004.63	4442.87	5607.86	4705.27
11.15	2045.85	3432.34	1927.61	3282.69	3355.47	4318.46	3927.96	3965.03	4015.65	4444.98	5612.02	4696.44
11.2	2052.31	3441.63	1919.38	3278.22	3356.61	4321.3	3911.75	3966.05	4014.08	4439.7	5603.01	4703.89
11.25	2057.18	3441.82	1913.58	3280.22	3349.16	4322.19	3899.08	3969.24	4012.9	4449.88	5611.26	4701.61
11.3	2048.78	3433.19	1927.15	3277.11	3351.32	4319.16	3891.11	3967.79	4012.14	4455.98	5621.2	4706.98
11.35	2034.19	3439.83	1959.71	3278.53	3340.16	4321.13	3905.1	3969.89	4018.43	4447.93	5621.96	4695.77
11.4	2025.88	3434.2	1963.89	3282.67	3336.07	4316.69	3905.27	3968.16	4008.49	4454.91	5612.33	4686.57
11.45	2032.06	3433.73	1909.8	3270.26	3331.04	4320.72	3915.31	3965	4008.22	4444.8	5609.48	4688.74
11.5	2048.08	3429.35	1908.86	3271.41	3322.81	4323.03	3912.83	3970.96	4003.83	4452.8	5616.74	4688.54
11.55	2064.34	3429.38	1907.58	3269.32	3317.17	4322.97	3918.44	3972.3	3987.85	4450.43	5615.38	4697.32
11.6	2065.61	3426.17	1904.51	3259.8	3320.39	4332.4	3915.19	3968.88	3981.78	4452.78	5609.71	4705.75
11.65	2054.57	3425.42	1917.45	3262.53	3317.61	4328.1	3931.2	3961.11	3999.08	4449.4	5612.98	4689.25
11.7	2046.76	3422.43	1909.85	3257.61	3319.83	4326.47	3930.31	3958.9	4027.04	4454.91	5615.95	4689.28
11.75	2027.94	3420.16	1911.59	3263.42	3314.53	4335.73	3914.01	3956.25	4034.5	4446.3	5613.35	4710.18
11.8	2017.96	3421.94	1910.6	3255.35	3314.37	4329.77	3912.52	3969.22	4019.56	4455.64	5617.28	4698.91
11.85	2030.09	3426.13	1911.55	3250.38	3311.26	4327.42	3932.99	3961.01	4017.14	4451.09	5611.56	4701.16
11.9	2060.31	3427.45	1947.6	3244.93	3303.04	4320.31	3916.61	3968.18	4006.32	4455.2	5616.75	4696.79
11.95	2071.81	3432.67	1908.72	3248.84	3298.83	4322.6	3887.82	3963.6	3988.19	4457.65	5616.27	4699.27
12	2062.19	3428	1901.91	3248.12	3304.02	4318.31	3888.91	3964.73	3963.7	4460.99	5609.6	4699.1
12.05	2054.36	3425.87	1901.04	3245.27	3313.71	4311.64	3909.62	3962.3	3982.4	4461.96	5612.07	4687.47
12.1	2058.2	3425.52	1920.9	3240.14	3298.99	4316.75	3906.49	3968.37	3982.96	4464.43	5618.13	4658.32
12.15	2054.69	3423.26	1901.44	3237.86	3301.09	4317.68	3909.91	3970.97	3986.97	4453.44	5616.29	4655.03
12.2	2048.87	3421.02	1941.44	3232.01	3296.04	4317.2	3914.74	3965.03	3979.24	4462.41	5621.55	4648.25
12.25	2058.09	3420.02	1897.94	3227.13	3286.58	4313.48	3932.76	3964.5	4015.68	4459.75	5620.16	4636.2
12.3	2075.74	3419.69	1901.19	3219.79	3285.66	4309.49	3933.58	3965.55	4015.53	4465.19	5621.52	4651.1
12.35	2066.38	3413.96	1903.35	3234.47	3287.59	4309.62	3922.61	3968.24	4041.68	4474.35	5622.35	4643.29
12.4	2067.78	3416.41	1905.07	3209.19	3280.29	4304.53	3914.41	3961.64	4019.32	4464.79	5615.41	4637.52
12.45	2088.68	3410.6	1892.79	3207.73	3283.88	4302.76	3889.45	3964.36	4004.49	4475.42	5627.35	4639.91
12.5	2058.74	3409.96	1884.89	3203.24	3279.84	4309.21	3906.72	3961.64	3969.85	4469.1	5626.33	4643.41
12.55	2062.69	3405.7	1886.22	3200.49	3275.57	4306.3	3918.6	3966.33	3947.6	4465.29	5627.14	4646.87
12.6	2065.87	3405.95	1886.68	3194.34	3274.22	4307.99	3926.36	3965.41	3967.94	4463.38	5628.48	4640.5
12.65	2066.15	3409.95	1885.05	3192.28	3274.74	4313.28	3926.64	3957.52	4002.15	4461.58	5626.81	4640.85
12.7	2067.27	3408.21	1886.8	3182.94	3270.33	4317.67	3929.99	3941.73	4015.05	4477.44	5640.25	4640.95
12.75	2065.56	3405.36	1894.82	3182.13	3263.72	4319.94	3934.38	3926.83	3996.19	4472.15	5639.05	4644.29
12.8	2066.39	3405.94	1897.77	3178.05	3260.86	4314.11	3944.15	3914.82	3986.35	4468.5	5634.87	4638.59
12.85	2066.56	3405.89	1910.6	3175.44	3257.61	4305.33	3934.49	3916.44	4002.17	4466.26	5638.35	4650.83
12.9	2050.63	3403.97	1901.63	3165.39	3256.81	4300.16	3921.68	3913.53	3981.98	4460.54	5640.62	4644.51
12.95	2047.09	3402.88	1881.51	3186.91	3255.19	4297.07	3919.65	3913.63	3970.74	4468.53	5644.65	4661.06
13	2048.76	3400.76	1899.71	3205.23	3250.57	4297.4	3913.28	3906.11	3973.14	4493.95	5640.28	4671.55
13.05	2046.43	3397.47	1895.83	3173.11	3248.2	4296.54	3930.11	3906.76	3991.65	4474.85	5641.55	4676.66
13.1	2070.58	3397.62	1897.08	3166.82	3238.36	4296.88	3935.07	3913.79	4001.26	4472.39	5636.44	4691.05
13.15	2068.96	3398.05	1922.32	3195.36	3236.83	4297.29	3925.35	3909.84	3997.95	4482.37	5640.6	4686.51
13.2	2061.7	3395.51	1892.73	3161.95	3235.01	4292.23	3922.93	3909.49	4001.3	4472.61	5648.83	4692.44
13.25	2055.61	3397.49	1901.73	3150.87	3231.48	4291.73	3928.92	3907.65	4005.44	4476.37	5644.64	4684.45
13.3	2049.49	3391.96	1865.07	3148.52	3234.79	4290.61	3937.05	3910.29	4014.95	4481.71	5641.7	4684.79
13.35	2041.99	3390.6	1870.64	3174.82	3222.46	4280.86	3947.63	3912.56	4031.88	4471.17	5651.22	4691.36
13.4	2042.9	3389.33	1874.51	3198.48	3221.03	4279.63	3947.02	3911.19	4017.38	4476.19	5649.37	4695.22
13.45	2031.7	3389.05	1871.42	3160.48	3216.95	4275.58	3948.8	3918.92	4010.79	4480.78	5646.38	4686.32
13.5	2061.63	3391.43	1893.31	3129.76	3211.69	4275.33	3942.18	3911.58	4001.3	4469.77	5652.62	4684.65
13.55	2069.81	3384.98	1887.68	3126.29	3217.15	4268.71	3935.36	3909.58	4014.32	4480.17	5650.85	4683.22
13.6	2053.32	3387.17	1877.05	3151.34	3206.14	4273.4	3924.24	3914.86	4025.69	4482.37	5651.35	4689.17
13.65	2042.34	3387.09	1869.1	3162.51	3204.56	4274.76	3920.62	3913.24	4027.86	4480.78	5654.83	4689.58
13.7	2039.03	3385.88	1867.1	3135.75	3190.91	4271.33	3917.97	3906.79	4016.69	4485.95	5649.56	4689.54
13.75	2044.77	3383.07	1872.25	3118.07	3184.49	4271.67	3925.08	3911.08	4006.31	4478.74	5657.26	4688.63
13.8	2025.38	3380.05	1863.68	3106.78	3176.94	4272.68	3936.19	3909.14	4014.83	4482.85	5656.13	4675.77
13.85	2030.17	3382.88	1891.11	3100.95	3181.42	4275.52	3943.76	3911	4019.77	4480.86	5662.65	4687.27
13.9	2065.88	3383.32	1907.18	3100.66	3176.6	4269.52	3947.16	3911.52	4020.1	4474.78	5662	4687.24
13.95	2057.96	3390.08	1875.86	3096.28	3178.87	4265.03	3946.29	3915.66	4024.82	4487.99	5665.86	4685.08
14	2057.15	3396.29	1877.06	3094.57	3171.55	4257.57	3943.09	3913.31	4010.98	4476.6	5664.53	4681.79
14.05	2052.81	3393.94	1873.69	3090.01	3166.43	4261.22	3940.88	3909.08	3997.33	4488.1	5659.46	4686.38
14.1	2039.07	3379.55	1864.53	3085.96	3161.63	4265.52	3946.15	3912.32	4025.52	4477.98	5666.92	4677.96
14.15	2041.43	3371.9	1866.22	3087.26	3152.97	4254.72	3940.3	3916.49	4022.05	4484.5	5664.99	4683.15
14.2	2045.28	3366.5	1879.95	3091.78	3153.85	4261.66	3940.12	3913.02	4013.35	4478.07	5665.8	4684.3
14.25	2067.85	3363.58	1870.1	3079.09	3153.76	4262.43	3934.76	3906.38	4006.55	4492.58	5665.84	4684.65
14.3	2063.13	3356.63	1850.79	3077.16	3149.28	4258.07	3953.55	3910.24	4015.08	4487.37	5662.64	4683.62
14.35	2063.25	3350.69	1847.63	3075.47	3149.63	4255.89	3939.29	3913.13	4018.17	4486.78	5668.5	4693.44
14.4	2063.1	3346.52	1849.29	3068.34	3141.62	4250.19	3936.36	3919.69	4009.17	4487.21	5672.96	4691.06
14.45	2058.75	3345.89	1847.8	3068.4	3136.89	4253.51	3938.33	3914.81	4008.34	4489.02	5672.19	4689.32
14.5	2052.27	3345.75	1849.5	3064.63	3134.14	4251.01	3953.89	3911.27	4006.06	4488.13	5670.89	4694.02
14.55	2046.9	3346.39	1885.86	3057.79	3137.02	4247.89	3949.16	3911	4020.45	4479.09	5672.82	4687.39
14.6	2046.26	3344.92	1860.95	3053.24	3129	4243.41	3944.86	3908.63	4039.91	4481.67	5673.1	4686.25
14.65	2062.69	3345.93	1848.1	3051.4	3124.37	4240.32	3936.66	3908.62	4048.74	4485.62	5671.25	4686.52
14.7	2057.85	3344.47	1848.73	3048.3	3120.98	4242.57	3931.34	3906.44	4045.27	4494.18	5665.97	4693.05
14.75	2057.74	3346.68	1848.37	3045.07	3118	4236.21	3946.21	3906.29	4043.02	4490.13	5671.39	4689.74
14.8	2064.61	3346.19	1848.77	3038.4	3116.07	4235.8	3943.58	3910.2	4038.17	4489.21	5672.26	4685.77
14.85	2059.59	3346.42	1841.17	3036.68	3105.13	4233.14	3944.5	3908.29	4034.06	4508.17	5672.09	4691.22
14.9	2053.87	3350.58	1857.53	3035.51	3108.11	4236.5	3943.95	3913.8	4030.24	4508.11	5669.83	4685.61
14.95	2050.09	3351.52	1863.14	3029.79	3103.34	4237.25	3942.18	3910.54	4023.43	4505.05	5674.72	4695.39
15	2039.36	3350.12	1881.12	3030.51	3095.22	4231.24	3949.41	3911.06	4014.59	4513.29	5675.68	4690.78
15.05	2045.76	3350.97	1867.87	3018.26	3091.87	4235.31	3947.38	3912.04	3991.15	4502.13	5676.75	4699.87
15.1	2057.57	3348.59	1847.3	3008.2	3089.5	4230.77	3948.93	3907.51	3958.64	4501.82	5675.77	4695.69
15.15	2055.78	3346.96	1846.29	3006.78	3085.79	4229.71	3951.04	3907.31	3982.86	4500.79	5682.74	4690.52
15.2	2060.1	3346.91	1836.91	3003.16	3082.15	4229.58	3948.12	3904.65	3970.19	4491.39	5679.46	4694.37
15.25	2060.84	3346.15	1852.23	2992.38	3076.94	4231.58	3950.67	3900.85	3968.18	4492.79	5678.86	4707.48
15.3	2050.78	3345.42	1857.84	2991.95	3073.25	4228.26	3954.57	3903.72	3984.63	4494.9	5685.43	4704.68
15.35	2043.27	3346.5	1835.62	2984.14	3069.48	4229.09	3952.73	3904.12	3968.45	4496.51	5677.88	4705.28
15.4	2044.17	3344.58	1845.44	2983.19	3068.59	4230.97	3955.17	3899.76	3940.88	4493.7	5686.07	4709.54
15.45	2019.49	3344.32	1878.82	2982.59	3064.25	4224.95	3956.44	3900.58	3988.55	4489.73	5682.39	4718.15
15.5	2031.73	3342.65	1854.08	2980.02	3060.42	4222.22	3959.64	3897.78	4000.72	4486.58	5684.26	4713.88
15.55	2057.62	3343.92	1827.24	2971.45	3056.31	4224.52	3961.22	3899.34	3991.23	4494.35	5687.29	4712.95
15.6	2050.05	3343.32	1849.87	2966.55	3053.32	4219.51	3965.92	3897.32	3982.4	4490.11	5686.6	4717.87
15.65	2057.55	3338.61	1829.01	2976	3049.41	4219.16	3965.13	3896.98	3976.56	4492.08	5684.13	4712.61
15.7	2058.83	3334.04	1852.14	2969.46	3050.95	4215.25	3967.93	3898.62	3972.63	4491.12	5680.71	4713.14
15.75	2050.06	3335.82	1826.98	2961.79	3044.63	4215.89	3969.03	3897.13	3979.15	4493.21	5683.81	4719.04
15.8	2044.4	3333.51	1830.94	2949.96	3034.75	4213.27	3967.86	3894.6	3969.65	4494.07	5685.31	4712.18
15.85	2021.69	3331.25	1823.98	2955.52	3032.36	4214.08	3972.28	3897.64	3964.67	4497.91	5686.27	4707.7
15.9	2045.59	3329.37	1838.14	2952.94	3025.28	4213.19	3973.36	3899	3955.74	4489.2	5686.98	4712.17
15.95	2060.93	3325.27	1827.89	2942.01	3024.83	4204.27	3974.13	3897.47	3962.02	4498.25	5686.88	4724.08
16	2048.11	3327.86	1816.6	2936.53	3024.15	4227.25	3970.71	3895.46	3968.16	4504.6	5688.87	4710.85
16.05	2056.9	3324.75	1832.54	2934.24	3018.37	4212.11	3971.07	3899.47	3957.55	4493.72	5688.78	4707.77
16.1	2054.11	3323.23	1817.67	2931.14	3011.57	4207.53	3976.14	3897.36	3955.09	4497.93	5689.19	4701.52
16.15	2043.02	3322.67	1810.21	2931.24	3006.99	4207.01	3985.35	3896.96	3955.84	4494.9	5688.53	4702.53
16.2	2037.95	3326.06	1829.6	2923.06	3004.57	4202.32	3969.98	3898.13	3963.71	4492.22	5692.53	4701.14
16.25	2022.84	3322.28	1813.68	2924.58	3001	4199.93	3970.67	3900.2	3983.89	4497.83	5690.34	4702.02
16.3	1996.83	3322.73	1811.3	2927.56	3006.57	4205.77	3990.46	3897.82	3975.61	4497.51	5690.31	4703.27
16.35	2043.74	3315.87	1814.01	2917.14	2997.69	4199.01	3981.6	3898.66	3978.29	4501.1	5690.15	4707.39
16.4	2050.52	3314.51	1809.27	2920.99	2990.56	4187.28	3978.28	3896.11	3978.16	4496.7	5693.14	4703.34
16.45	2051.43	3312.05	1823.42	2907.88	2991.29	4187.26	3984.75	3895.58	3969.41	4516.88	5690.9	4708.6
16.5	2052.88	3307.28	1809.83	2911.05	2982.57	4182.68	3968.94	3898.3	3974.23	4496.09	5691.72	4704.27
16.55	2047.78	3308.38	1810.72	2908.34	2978.44	4176.78	3965.13	3898	3993.87	4503.94	5690.43	4702.52
16.6	2041.36	3303.13	1810.22	2898.46	2970.91	4176.22	3960.93	3897.47	3988.18	4493.7	5692.88	4705.85
16.65	2031.03	3303.88	1850.33	2920	2974	4170.83	3958.35	3893.99	3960.95	4509.67	5689.34	4705.35
16.7	2031.92	3304.78	1805.57	2882.19	2964.2	4165.09	3970.44	3896.08	3912.76	4502.9	5691.87	4714.62
16.75	2057.45	3304.08	1836.35	2889.29	2964.85	4162.45	3968.31	3896.47	3963.89	4499.11	5696.92	4719.93
16.8	2050.81	3307.01	1820.51	2879.02	2965.65	4159.49	3967.02	3895.85	3961.66	4507.67	5691.03	4726.52
16.85	2045.54	3301.32	1801.13	2860.68	2963.29	4158.12	3970.41	3894.09	3962.67	4507.2	5691.49	4716.36
16.9	2040.95	3300.61	1836.57	2863.36	2954.08	4157.15	3968.17	3896.21	3954.8	4510.84	5693.07	4718.31
16.95	2036.69	3298.08	1805.38	2847.21	2949.5	4152.84	3971.58	3897.28	3957.27	4508.81	5698.11	4708.15
17	2013.17	3300.21	1802.56	2849.77	2947.81	4150.62	3977.52	3895.43	3958.5	4520.78	5692.87	4707.11
17.05	2017.98	3293.49	1806.94	2834.98	2946.34	4149.18	3982.65	3895.29	3937.82	4521.32	5690.71	4704.14
17.1	2044.72	3293.77	1796.12	2842.41	2934.95	4145.56	3995.03	3897.57	3922.74	4518.4	5697.87	4708.81
17.15	2043.04	3291.9	1795.66	2825	2929.87	4147.38	3986.97	3894.96	3928.94	4517.34	5695.61	4717.59
17.2	2044.67	3287.03	1794.7	2825.49	2926.4	4152.16	3996.36	3894.13	3954.87	4515.68	5694.2	4732.52
17.25	2043.48	3286.53	1812.01	2816.11	2926.04	4152.93	3984.69	3894.44	3992.93	4514.87	5696.75	4726.99
17.3	2035.63	3283.46	1788.96	2812.42	2917.9	4151.82	3971.81	3892.42	3932.19	4531.44	5701.29	4720.43
17.35	2013.64	3278.82	1799.94	2819.18	2913.39	4151.09	3968.34	3895.99	3938.71	4527.42	5697.48	4715.74
17.4	2012.02	3276.63	1787.09	2808.38	2907.11	4141.38	3970.53	3897.06	3938.84	4532.76	5694.65	4713.1
17.45	2030.13	3276.41	1790.63	2802.11	2909.15	4144.99	3970.43	3893.93	3941.88	4529.13	5694.43	4708.62
17.5	2045.21	3278.32	1790.28	2795.83	2917.23	4136.15	3972.15	3890.57	3948.12	4528.87	5692.45	4708.75
17.55	2036.83	3281.6	1795.62	2795.15	2896.42	4134.57	3975.95	3892.09	3958.62	4529.5	5694.72	4714.92
17.6	2057.41	3281.72	1794.22	2791	2882.15	4135.68	3967.79	3893.3	3958.21	4532.09	5698.09	4703.47
17.65	2040.29	3273.88	1782.32	2786.96	2882.14	4132.02	3966.09	3894.22	3913.1	4529.39	5698.28	4697.14
17.7	2033.75	3276.35	1792.35	2786.96	2869.78	4128.91	3963.88	3894.62	3899.06	4538.87	5695.68	4704.05
17.75	2030.43	3274.66	1798.18	2797.35	2863.55	4125.83	3959.46	3895.21	3926	4540.48	5695.07	4710.8
17.8	2018.38	3269.96	1779.14	2779.72	2861.18	4115.75	3968.19	3895.17	3944.42	4541	5697	4733.76
17.85	2032.26	3263.88	1796.14	2773.65	2850.8	4116.51	3968.19	3889.77	3956.13	4548.33	5699.39	4720.72
17.9	2045.06	3262.48	1798.5	2768.91	2844.26	4117.71	3971.29	3892.08	3955.1	4559.04	5692.23	4709.29
17.95	2041.93	3258.59	1778.88	2763.4	2859.46	4118.65	3974.62	3892.41	3947.95	4550.99	5695.32	4712.52
18	2038.08	3254.83	1774.54	2757.67	2839.5	4116.59	3982.23	3891.28	3939.15	4556.91	5694.34	4716.43
18.05	2024.46	3252.35	1778.05	2752.19	2835.87	4112.24	3991.5	3893.39	3927.1	4552.91	5697.25	4711.28
18.1	2035.96	3249.93	1795.2	2741.65	2824.93	4107.78	3996.7	3891.77	3928.21	4555.66	5694	4713.05
18.15	2022.11	3246.26	1797.57	2739.93	2819.65	4092.49	4001.89	3897.43	3911.67	4564.98	5696.33	4710.54
18.2	2027.37	3245.97	1784.64	2733.37	2808.03	4096.97	3981.12	3895.82	3904.93	4567.91	5698.65	4708.56
18.25	2031.78	3243.81	1767.82	2731.89	2799.19	4094.04	3962.99	3891.88	3913.34	4572.32	5696.73	4705.36
18.3	2040.9	3243.23	1769.89	2729.81	2797.83	4095.42	3961.28	3891.9	3923.54	4573.16	5695.24	4707.72
18.35	2034.76	3238.45	1784.32	2726.02	2794.1	4096.91	3960.81	3890.65	3916.07	4605.39	5695.56	4705.73
18.4	2022.64	3235.5	1787.05	2722.72	2797.84	4091.76	3958.65	3890.64	3920.56	4533.06	5692.15	4705.19
18.45	2023.06	3247.79	1767.74	2723.19	2793.32	4086.87	3955.32	3894.86	3930.71	4526.22	5692.59	4697.63
18.5	2002.63	3234.48	1760.64	2712.99	2788.82	4080.69	3953.02	3894.78	3944.15	4516.5	5695.9	4701.51
18.55	2013.53	3234.05	1760.89	2713.4	2785.73	4081.83	3953.87	3894.22	3950.34	4521.19	5697.48	4703.39
18.6	2029.83	3226.9	1758.95	2708.68	2773.24	4081.82	3955.41	3893.63	3896.84	4517.66	5696.89	4698.26
18.65	2043.66	3229.02	1769.6	2700.33	2768.58	4074.41	3956.31	3886.92	3895.45	4516.16	5698.96	4701.68
18.7	2039.83	3226.97	1755.02	2696.89	2768.62	4074.08	3954.86	3889.13	3903.35	4515.46	5699.21	4703
18.75	2057.64	3228.25	1766.46	2694.9	2764.84	4070.72	3951.59	3891.11	3903.32	4508.74	5699.5	4697.24
18.8	2043.2	3226.98	1764.35	2696.7	2756.26	4067.58	3951.14	3892.59	3916.01	4513.47	5699.16	4701.69
18.85	2031.52	3229.33	1812.21	2695.37	2754.39	4068.55	3952.58	3893.95	3920.35	4515.55	5699.59	4705.06
18.9	2011.58	3224.79	1760.87	2682.88	2749.94	4066.94	3951.89	3887.65	3914.73	4520.49	5699.41	4699.39
18.95	2019.4	3216.4	1771.81	2683.05	2746.73	4062.26	3958.23	3889.77	3906.63	4512.51	5697.07	4700.54
19	2020.97	3210.53	1757.62	2670.22	2741.88	4062.26	3956.31	3893.72	3921.71	4511.91	5698.08	4701.14
19.05	2032.82	3215.93	1772.73	2672.26	2740.05	4051.9	3959.69	3893.43	3907.3	4519.4	5700.6	4698.88
19.1	2035.09	3211.21	1771.3	2665.48	2734.63	4050.8	3963.39	3893.32	3901.44	4511.99	5696.27	4702.78
19.15	2034.42	3205.95	1756.58	2655.73	2730.3	4047.87	3966.05	3893.75	3890.74	4512.91	5694.17	4702.77
19.2	2022.9	3193.89	1776.15	2656.46	2722.81	4042.81	3966.03	3893.48	3905.91	4516.37	5698.62	4701.41
19.25	2008.21	3188.94	1755.5	2646.49	2721.22	4040.71	3967.11	3895.93	3930.01	4517.93	5691.23	4698.6
19.3	2013.95	3186.69	1756.9	2644.97	2720.37	4036.42	3969.42	3894.89	3909.06	4512.28	5695.37	4694.02
19.35	2030.13	3186	1747.1	2644.49	2713.03	4029.31	3965.37	3891.47	3906.06	4516.87	5696.6	4703.3
19.4	2028.86	3185.6	1785.05	2632.4	2712.9	4026.16	3966.81	3891.86	3934.63	4519.06	5694.9	4702.59
19.45	2029.31	3180.92	1790.36	2628.9	2702.07	4027.57	3966.47	3889.93	3879.64	4514.22	5694.03	4700.77
19.5	2037.92	3177.18	1756.39	2622.48	2703.08	4021.68	3967.94	3890.2	3896.37	4515.67	5693.83	4693.77
19.55	2029.01	3171.94	1754.33	2627.39	2701.34	4023.94	3966.75	3888.26	3890.76	4516.68	5691.88	4705.42
19.6	2009.51	3169.79	1748.62	2622.38	2692.11	4016.5	3966.32	3889.71	3893.35	4519.45	5695.26	4699.97
19.65	1993.28	3168.98	1749.91	2610.41	2694.81	4014.82	3966.33	3887.39	3910.42	4517.99	5694.21	4748.56
19.7	2034.46	3169.07	1758.58	2603.49	2686.5	4007.45	3969.11	3889.39	3922.69	4520.91	5691.11	4732.02
19.75	2034.33	3166.72	1785.75	2602.76	2690.53	4005.15	3967.29	3890.79	3914.35	4519.04	5691.27	4723.05
19.8	2029.17	3163.87	1766.52	2594.3	2677.46	4004.65	3969.02	3889.26	3918.36	4518.44	5691.25	4731.34
19.85	2031.56	3164.87	1749.89	2591.28	2674.54	4002.36	3967.26	3889.67	3912.51	4520.37	5690.38	4721.1
19.9	2031.82	3166.48	1739.56	2591.81	2668.78	3999.93	3969.24	3889.01	3884.39	4520.23	5688.83	4705.57
19.95	2020.93	3167.38	1734.46	2590.18	2666.71	3995.74	3971.23	3887.28	3841.84	4527.18	5691.94	4713.84
20	2030.75	3167.58	1740.05	2581.16	2662.54	3995.01	3968.12	3886.18	3885.48	4527.16	5688.54	4707.6
20.05	2031.56	3169.41	1743.04	2587.23	2663.52	3994.75	3968.74	3889.68	3914.46	4524.38	5690.98	4714.94
20.1	2035.06	3167.57	1758.14	2581.34	2652.78	3987.86	3971.43	3886.24	3911.93	4525.81	5688.24	4708.13
20.15	2035.39	3165.18	1738.28	2568.74	2649.57	3983.29	3967.15	3890.15	3915.5	4528.67	5687.72	4706.09
20.2	2015.62	3158.93	1759.89	2563.33	2650.4	3975.64	3970.69	3889.22	3877.92	4526.96	5687.85	4704.09
20.25	2006.15	3162.09	1731.85	2558.27	2641.06	3970.98	3973.01	3889.68	3895.37	4529.69	5686.47	4704.55
20.3	2002.44	3161.55	1734.52	2558.82	2636.27	3968.05	3974.59	3891.4	3876.87	4527.7	5688.53	4698.25
20.35	2013.9	3157	1736.8	2550.1	2631.92	3968.62	3975.15	3887.03	3873.27	4529.92	5684.45	4704.34
20.4	1996.69	3158.43	1736.57	2543.33	2626.21	3962.73	3980.19	3887.18	3872.29	4533.11	5690.16	4700.67
20.45	2046.23	3152.7	1731.2	2537.72	2623.24	3958.3	3978.9	3888.19	3881.32	4527.31	5689.59	4701.27
20.5	2020.52	3149.89	1732.32	2533.53	2620.51	3958.24	3979.1	3888.93	3904.16	4532.65	5686.26	4695.13
20.55	2016.92	3148.43	1744.62	2531.02	2616.75	3954.44	3980.54	3890.1	3872.67	4527	5683.66	4688.32
20.6	2010.1	3148.17	1725.85	2531.22	2609.15	3952.67	3977.81	3887.49	3908.25	4529.63	5680.78	4696.58
20.65	1984.14	3147.67	1722.14	2524.85	2604.59	3950.88	3971.1	3885.29	3888.85	4532.68	5682.28	4702.5
20.7	2000.49	3145.02	1724.7	2526.17	2599.94	3945.04	3966.99	3888.62	3895.39	4527.99	5684.23	4686.68
20.75	2012.63	3143.79	1757.09	2517.05	2596.55	3938.62	3972.09	3885.85	3883.15	4529.4	5686.57	4692.47
20.8	2026.19	3143.69	1734.93	2515.52	2596.71	3936.66	3964.55	3887.74	3883.24	4530.1	5683.6	4690.94
20.85	2059.7	3139.15	1744.87	2511.19	2588.62	3928.69	3973.21	3885.35	3875.73	4528.71	5681.33	4686.75
20.9	2017.94	3136.1	1729.32	2501.47	2581.61	3926.32	3968.2	3886.23	3879.32	4532.12	5685.3	4692.11
20.95	2007.49	3131.99	1736.32	2502.37	2575.19	3924.5	3968.7	3885.95	3872.68	4529.87	5682.1	4688.7
21	1989.03	3133.18	1727.48	2504.38	2573.11	3921.6	3969.77	3886.31	3873.84	4530.63	5675.81	4688.53
21.05	1977.17	3128.64	1732	2505.46	2573.34	3919.27	3973.4	3887.89	3871.22	4528.78	5679.12	4692.43
21.1	1979.91	3127.24	1724.92	2486.67	2569.15	3918.22	3976.61	3887.49	3865.49	4527.98	5682.99	4687.35
21.15	2020.33	3125.99	1719.43	2478.97	2563.59	3916.56	3974.45	3890.25	3860.12	4528.39	5679.1	4686.07
21.2	2035.98	3121.52	1723.98	2478.33	2556.33	3918.64	3973.06	3888.87	3852.09	4527.4	5680.57	4698.53
21.25	2016.26	3119.74	1718.95	2475.17	2550.62	3921.75	3972.89	3891.82	3859.67	4531.76	5677.46	4694.33
21.3	2005.28	3115.68	1722.88	2474.72	2550.99	3910.15	3973.79	3889.28	3868.55	4533.04	5677.17	4687.58
21.35	2002.27	3114.05	1717.81	2478.55	2548.78	3909.75	3973.75	3891.17	3878.32	4535.07	5676.83	4691.38
21.4	1979.82	3111.13	1728.16	2455.47	2549.77	3909.7	3977.6	3888.96	3895.42	4531.6	5676.15	4698.17
21.45	1989.46	3112.55	1723.08	2446.99	2546.73	3909.25	3973.54	3886.75	3882.39	4534.27	5674.69	4695.5
21.5	2014.66	3110.55	1716.95	2457.36	2548.32	3906.9	3976.99	3887.92	3877.88	4537.25	5674.04	4698.01
21.55	2025.06	3103.12	1715.29	2441.42	2533.16	3904.25	3976.96	3888.75	3855.77	4532.81	5671.35	4692.36
21.6	2008.32	3101.56	1725.8	2439.43	2532.48	3901.44	3981.79	3889.36	3839.31	4534.4	5675.67	4693.23
21.65	2003.88	3100.01	1717.04	2434.41	2523.21	3904.21	3968.07	3891.69	3872.17	4533.55	5677.71	4703.33
21.7	1981.44	3102.25	1729.9	2433.9	2523.8	3901.7	3971.48	3885.99	3892.16	4535.12	5672.48	4690.84
21.75	1979.06	3097.05	1714.24	2418.8	2522.4	3897.55	3980.26	3889.65	3883.34	4533.61	5672.17	4694.01
21.8	2008.77	3094.09	1716.83	2410.36	2517.83	3912.7	3983.61	3887.21	3873.69	4533.33	5669.51	4700.39
21.85	2014.09	3090.41	1709.16	2404	2508.58	3877.25	3980.86	3888.1	3855.15	4534.35	5674.49	4693.94
21.9	2013.94	3091.98	1705.49	2402.8	2506.63	3859.77	3983.9	3885.53	3840.9	4535.84	5671.6	4691.31
21.95	2001.62	3086.37	1704.73	2398.37	2505.53	3849.89	3983.93	3890.75	3846.62	4538.1	5672.76	4687.51
22	1991.28	3087.75	1704.65	2390.69	2505.17	3849.71	3976.09	3890.35	3857.33	4538.17	5669.37	4683.48
22.05	1968.08	3085.68	1699.49	2386.74	2501.37	3840.57	3975.53	3887.6	3863.67	4535.23	5670.8	4682.04
22.1	1982.87	3080.73	1701.97	2384.49	2490.45	3832.97	3984.59	3890.54	3842.93	4534.19	5670.21	4680
22.15	2005.76	3077.3	1719.17	2378.9	2489.51	3833.18	3980.65	3893.49	3845.62	4532.23	5665.01	4681.07
22.2	2008.4	3076.11	1705.92	2378.1	2486.12	3826.96	3979.54	3891.08	3841.26	4534.55	5666.66	4689.93
22.25	2011.81	3070.37	1711.06	2372.11	2484.79	3830.01	3985.5	3887.37	3841.15	4534.82	5666.64	4687.53
22.3	2005.45	3067.47	1701.22	2370.25	2487.96	3819.83	3975.26	3895.55	3859.52	4540.78	5663.45	4691.04
22.35	2000.32	3068.51	1698.22	2367.16	2486.42	3819.93	3972.66	3888.59	3835.29	4537.53	5669.51	4694.72
22.4	2004.77	3064.94	1702.04	2366.61	2456.38	3808.89	3973.31	3894.72	3828.41	4538.06	5665.2	4680.92
22.45	1985.3	3066.89	1727.11	2358.54	2451.83	3804.33	3970.41	3895.7	3813.37	4537.53	5662.38	4694.54
22.5	1975.7	3061.73	1703.68	2354.32	2446.3	3802.92	3969.81	3896.97	3798.76	4537.78	5665.68	4688.59
22.55	1997.81	3061.94	1710.74	2351.24	2446.17	3799.64	3968.29	3897.43	3828.47	4540.9	5661.25	4690.03
22.6	1997.6	3061.92	1704.51	2347.58	2438.46	3795.72	3971.56	3892.6	3832.91	4539.59	5661.69	4673.58
22.65	1996.75	3056.57	1727.46	2347.27	2432.4	3790.79	3972.68	3897.25	3844.73	4536	5662.24	4677.62
22.7	1994.77	3053.58	1705.19	2343.9	2426.73	3784.19	3974.68	3894.8	3828.7	4535.58	5663.27	4685.81
22.75	1998.85	3051.22	1692.19	2336.93	2426.41	3778.48	3972.42	3899.49	3806.26	4539.92	5665.07	4682.07
22.8	1986.29	3046.97	1696.72	2332	2425.85	3776.76	3971.73	3894.66	3790.36	4538.66	5659.1	4684.69
22.85	1966.8	3043.94	1697.57	2327.84	2415.78	3773.97	3968.43	3898.72	3761.41	4542.51	5664.54	4685.29
22.9	1990.57	3040.7	1693.83	2324.44	2420.88	3770.24	3965.37	3897.51	3783.27	4540.9	5663.49	4682.85
22.95	1998.36	3036.84	1694.79	2321.72	2410.11	3768.51	3968.36	3894.4	3811.54	4544.37	5660.72	4680.59
23	1993.8	3033.63	1715.36	2316.89	2406.39	3766.44	3977.96	3898	3820.24	4548.5	5660.7	4682.93
23.05	1991.86	3031.56	1692.39	2312.93	2399.33	3762.47	3971.32	3895.29	3811.23	4542.33	5657.9	4686.98
23.1	1982.24	3032.09	1702.69	2307.61	2395.85	3758.91	3973.74	3902.65	3786.22	4541.53	5659.18	4686.21
23.15	1973.74	3026.61	1689.14	2304.98	2392.7	3757	3973.02	3899.75	3765.29	4548.6	5660.11	4682.65
23.2	1952.77	3025.39	1686.46	2300.41	2388.61	3751.21	3969.66	3912.71	3753.02	4545.08	5657.79	4686.24
23.25	1987.89	3023.87	1686.69	2297.81	2383.01	3748.41	3968.59	3883.26	3769.49	4541.89	5655.65	4690.09
23.3	1995.19	3019.05	1685.26	2294.72	2382.57	3747.74	3969.81	3880.92	3775.8	4543.7	5655.62	4693.36
23.35	1987.58	3015.54	1702.08	2292.19	2375.43	3739.08	3965.67	3880.13	3788.21	4541.66	5655.48	4695.62
23.4	1999.51	3013.77	1694.87	2287.79	2372.46	3738.18	3966.09	3876.89	3771.47	4542.72	5654.75	4697.96
23.45	1992.43	3011.08	1698.53	2283.35	2373.25	3732.29	3967.59	3879.49	3783.38	4551.58	5654.01	4692.77
23.5	1985.32	3010.41	1693.46	2281.37	2363.25	3728.03	3970.95	3878.41	3776.92	4539.34	5651.4	4696.51
23.55	1977.94	3009.57	1699.5	2280.11	2359.09	3726.87	3969.06	3879.52	3768.46	4545.86	5650.53	4692.96
23.6	1972.06	3007.01	1750.9	2275.64	2353.57	3724.14	3967.67	3875.92	3755.67	4548.17	5653.05	4699.17
23.65	1979.54	3016.16	1685.52	2270.33	2348.98	3716.94	3963.99	3875.13	3750.11	4536.02	5648.4	4695.18
23.7	2010.07	3000.23	1700.25	2265.24	2343.83	3716.54	3964.99	3877.19	3756.01	4544.71	5651.62	4693.35
23.75	1993.96	2997.31	1679.4	2260.83	2341.8	3707.57	3967.47	3873.97	3752.88	4547.15	5646.97	4693.76
23.8	1998.03	2995.54	1675.53	2257.4	2338.52	3703.65	3966.76	3872.84	3749.4	4545.88	5645.07	4700.05
23.85	1998.69	2992.3	1675.89	2252.65	2333.37	3705.21	3964.86	3877.89	3740.33	4548.3	5649.14	4697.59
23.9	1985.66	2993.02	1688.62	2249.33	2328.56	3696.9	3963.9	3876.11	3731.05	4551.42	5647.39	4695.8
23.95	1978.06	2988.57	1673.14	2244.78	2323.14	3691.76	3969.77	3871.03	3732.79	4552.6	5644.17	4697.63
24	1975.69	2987.38	1694.51	2242.94	2324.58	3688.34	3969.49	3876.25	3703.32	4546.66	5648.38	4697.84
24.05	1963.73	2984.3	1678.27	2238.77	2315.61	3678.3	3968.97	3874.1	3688.81	4546.71	5644.96	4693.16
24.1	1991.79	2981.74	1675.52	2235.35	2317.75	3677.35	3970.32	3868.64	3724.19	4551.95	5642.37	4696.29
24.15	1990.37	2979.15	1691.07	2230.99	2311.69	3672.62	3968.09	3872.71	3734.4	4544.66	5643.59	4699.77
24.2	1991.71	2973.38	1686.68	2227.85	2311.1	3668.79	3970.62	3873.66	3716.7	4545.85	5643.65	4698.47
24.25	1984.17	2972.57	1675.62	2223.23	2303.28	3664.91	3966.08	3867.94	3712.08	4550.68	5642.98	4693.78
24.3	1988.86	2969.91	1687.71	2220.63	2299.12	3660.45	3968.12	3874.55	3720.59	4550.25	5640.73	4695.74
24.35	1979.41	2967.79	1700.39	2215.92	2291.62	3656.14	3966.86	3868.33	3716.72	4551.23	5643.2	4697.84
24.4	1973.88	2963.35	1674.58	2212.37	2288.76	3650.82	3974.75	3871.76	3688.27	4547.84	5641.25	4700.82
24.45	1977.02	2960.47	1674.3	2206.74	2288.53	3646.57	3973.87	3871.92	3672.67	4555.17	5636.34	4702.32
24.5	1982.67	2958.18	1665.08	2211.26	2286.14	3639.29	3969.91	3867.45	3702.95	4550.65	5640.17	4702.38
24.55	1989.1	2959.07	1668.57	2198.41	2281.63	3644.62	3973.63	3870.7	3697.65	4547.99	5636.93	4699.51
24.6	1992.23	2963.69	1683.46	2195.05	2275.68	3633.81	3968.55	3867.78	3696.06	4552.84	5639.25	4696.42
24.65	1988.84	2954.01	1698.7	2192.22	2275.44	3630.4	3969.18	3867.25	3698.07	4553.3	5633.75	4701.4
24.7	1987.67	2952.7	1676.44	2187.32	2269.92	3626.32	3967.52	3866.74	3704.87	4552.04	5635.18	4702.15
24.75	1984.91	2947.03	1671.68	2186.73	2267.77	3619.05	3965.15	3863.28	3707.06	4551.11	5634.33	4702.31
24.8	1984.43	2941.31	1668.14	2182.37	2264.21	3618.91	3969.06	3864.94	3709.01	4554.29	5636.88	4700.49
24.85	1984.97	2940.08	1668.46	2178.96	2261.95	3614.49	3974.39	3867.38	3681.63	4550.44	5636.62	4704.02
24.9	1971.16	2937.12	1665.56	2177.52	2257.16	3610.43	3969.06	3864.17	3672.43	4545.52	5628.05	4705.17
24.95	1988.29	2933.6	1705.52	2171.87	2252.79	3606.1	3973.64	3864.43	3682.45	4554	5632.65	4698.84
25	1991.75	2929.2	1695.52	2167.76	2248.25	3607.01	3972.96	3862.3	3685.16	4555.27	5633.13	4696.59
25.05	1991.29	2925.25	1660.94	2163.36	2245.49	3598.7	3973.77	3864.6	3678.69	4546.91	5633.53	4705.24
25.1	1986.7	2922.04	1662.89	2163.86	2241.16	3595.69	3973.87	3857.37	3687.49	4548.17	5628.4	4706.95
25.15	1983.66	2919.58	1696.6	2166.7	2239.99	3594.4	3972.95	3860.23	3643.57	4547.06	5628.47	4706.69
25.2	1980.24	2915	1676.83	2176.31	2235.15	3590.3	3971.67	3858.28	3614.15	4548.69	5627.17	4708.16
25.25	1957.3	2914.29	1658.58	2151.22	2232.52	3584.34	3974.34	3858.16	3605.25	4553.92	5624.94	4705.38
25.3	1982.95	2912.64	1659.26	2148.87	2227.15	3580.32	3976.05	3861.95	3658.68	4552.52	5626.96	4712.45
25.35	1994.08	2909.36	1664.78	2143.76	2225.49	3575.02	3970.51	3858.52	3651.07	4549.56	5625.89	4707.91
25.4	1987.23	2907.68	1664.98	2139.06	2220.86	3566.2	3972.59	3857.69	3657.36	4553.18	5624.78	4708.97
25.45	1978.79	2906.58	1683.71	2138.17	2227.4	3563.04	3968.16	3858.21	3665.57	4553.99	5624.48	4708.04
25.5	1971.36	2904.68	1658.32	2129.96	2214.6	3559.56	3973.31	3851.53	3668.16	4554.28	5621.44	4709.62
25.55	1943.5	2904	1653.46	2126.34	2212.49	3552.08	3970.87	3854.17	3665.18	4564.34	5624.29	4703.81
25.6	1939.25	2902.8	1655.08	2122.26	2207.35	3547.75	3975.82	3859.36	3647.54	4549.08	5619.97	4711.48
25.65	1976.74	2901.58	1654.94	2130.66	2204.79	3546.42	3975.64	3855.28	3648.84	4555.36	5618.99	4703.65
25.7	1990.22	2900.39	1665.01	2115.72	2202.67	3541.56	3980.97	3849.02	3627.39	4551	5620.15	4705.04
25.75	1987.76	2896.9	1655.88	2109.5	2197.05	3540.14	3981.4	3851.11	3636.12	4559.27	5618.22	4703.81
25.8	1983.08	2893.77	1690.46	2107.57	2195.45	3540.42	3981.11	3850.07	3643.9	4553.58	5619.3	4703.75
25.85	1975.08	2893.48	1654.22	2103.46	2190.69	3542.36	3978.54	3849.2	3659.69	4562.94	5616.84	4699.7
25.9	1970.43	2890.59	1698.84	2096.52	2186.81	3526.68	3975.54	3847.18	3633.97	4559.89	5614.92	4708.41
25.95	1962.23	2887.58	1656.23	2090.75	2184.7	3519.47	3972.96	3844.92	3619.48	4557.76	5616.04	4712.85
26	1901.25	2886.39	1653.99	2087.83	2182.23	3511.11	3974.31	3850.14	3641.01	4559.72	5611.45	4711.38
26.05	1981.13	2882.84	1653.85	2083.06	2176.9	3507.89	3978.17	3845.16	3641.81	4557.24	5609.73	4709.78
26.1	1982.51	2880.32	1662.25	2080.99	2173.42	3504.77	3980.68	3848.63	3636.91	4560.3	5611.07	4713.71
26.15	1980.81	2878.5	1647.87	2078.57	2173	3503.19	3980.92	3844.81	3630.44	4559.82	5607.47	4709.84
26.2	1979.82	2876.58	1651.41	2076.63	2168.08	3499.01	3979.47	3844.32	3640.68	4556.21	5607.61	4713.05
26.25	1975.79	2872.16	1652.54	2073.62	2167.4	3495.27	3983.36	3845.12	3635.67	4559.82	5605.13	4709.17
26.3	1966.44	2871.74	1672.13	2071.3	2180.2	3486.57	3982.99	3844.62	3595.42	4563.75	5608.39	4711.81
26.35	1973.32	2868.87	1653.69	2066.82	2157.31	3483.36	3979.57	3837.87	3608.46	4562.92	5604.86	4709.66
26.4	1969.83	2866.19	1645.68	2060.88	2150.82	3475.34	3976.4	3843.65	3632.47	4558.91	5607.15	4714.74
26.45	1959.27	2861.82	1651.36	2060.24	2151.26	3471.77	3974.18	3836.99	3642.2	4559.08	5602.46	4708.31
26.5	1980.27	2859.99	1644.5	2065.06	2145.99	3469.14	3974.45	3841.83	3643.56	4560.06	5603.71	4714.02
26.55	1975.89	2858.48	1649.46	2055.98	2150.93	3463.11	3976.34	3841.28	3640.53	4556.13	5602.49	4716.81
26.6	1975.65	2854.83	1639.13	2051.79	2144.67	3460.35	3979.52	3850.98	3636.55	4556.87	5600.89	4709.73
26.65	1967.67	2853.6	1646.85	2052.78	2135.52	3454.48	3981.27	3844.92	3631.55	4555.86	5600.56	4706.28
26.7	1969.72	2849.36	1641.06	2045.26	2130.1	3451.1	3981.48	3839.11	3622.22	4558.24	5599.91	4721.07
26.75	1944	2848.37	1671.93	2043.52	2127.9	3446.45	3983.36	3849.63	3616.23	4560.96	5599.81	4732.08
26.8	1937.22	2846.56	1645.86	2046.66	2128.15	3443.52	3976.23	3855.45	3617.87	4565.55	5597.6	4727.5
26.85	1980.76	2839.75	1643.07	2032.4	2123.41	3442.7	3976.52	3848.2	3615.44	4564.53	5597.28	4721.33
26.9	1971.26	2840.45	1644.01	2031.98	2119.64	3439.36	3974.29	3853.76	3630.5	4565.83	5595.96	4728.71
26.95	1971.36	2836.59	1637.05	2027.67	2120.23	3436.17	3975.29	3847.59	3629.32	4561.02	5595.13	4723.76
27	1975.06	2829.77	1643.05	2023.26	2134.21	3430.47	3978.65	3861.92	3624.1	4564.66	5589.33	4721.01
27.05	1964.46	2830.34	1632.27	2018.27	2109.03	3423.04	3983.51	3857.31	3612.36	4564.69	5592.89	4721.52
27.1	1966.82	2826.11	1634.91	2016.58	2099.77	3418.58	3977.74	3847.86	3625.64	4565.42	5590.39	4713.39
27.15	1958.17	2823.99	1641.34	2020.05	2095.17	3414.43	3995.41	3862.23	3592.88	4567.91	5586.39	4711.46
27.2	1951.93	2820.97	1634.69	2010.76	2097.3	3406.39	3970.55	3851.21	3594.52	4563.99	5586.44	4725.12
27.25	1980.78	2818.87	1644.47	2008.97	2089.69	3406.03	3971.7	3861.99	3607.99	4565.23	5582.71	4729.87
27.3	1969.23	2816.69	1650.7	2006.96	2083.15	3401.82	3974.08	3853.32	3644.58	4566.29	5580.02	4721.16
27.35	1967.49	2812.26	1634.44	2010.54	2080.75	3395.62	3972.01	3857.67	3620.45	4564.24	5580.21	4723.83
27.4	1967.58	2810.38	1637.95	1997.34	2077.57	3402.45	3972.88	3866.18	3625.32	4571.18	5581.3	4729.06
27.45	1967.87	2808.51	1637.9	1992.83	2072.82	3386.32	3970.77	3853.24	3621.56	4566.35	5578.52	4729.19
27.5	1966.65	2804.7	1634.44	1988.9	2071.31	3383.18	3969.58	3855.39	3623.08	4561.79	5577.58	4716.85
27.55	1977.88	2801.53	1631.25	1985.9	2069.81	3374.82	3963.36	3863.1	3626.21	4570.04	5574.8	4719.35
27.6	1967.52	2798.41	1651.49	1985.8	2066.97	3370.1	3963.52	3866.11	3623.99	4566.72	5571.68	4717.95
27.65	1966.67	2799.8	1631.09	1978.91	2069.36	3364.67	3967.82	3859.15	3614.24	4568.13	5570.35	4708.72
27.7	1968.52	2794.26	1647.51	1977.65	2062.6	3355.19	3965.05	3870.66	3626.02	4569.64	5571.25	4740.21
27.75	1966.93	2790.88	1635.05	1973.83	2058.64	3350.53	3966.69	3860.45	3608.17	4572.81	5572.31	4735.57
27.8	1960.53	2786.64	1629.03	1971.97	2054.96	3346.07	3970.42	3866.6	3609.32	4567.99	5567.86	4743.09
27.85	1961.34	2786.16	1629.7	1969.17	2052.7	3340.8	3974.76	3867.81	3609.95	4568.26	5567.69	4739.66
27.9	1964.71	2782.94	1626.15	1966.42	2048.85	3333.92	3996.13	3867.3	3630.59	4567.91	5570.12	4733.18
27.95	1984.36	2783.09	1627.19	1965.18	2044.59	3329.38	3986.81	3865.49	3628.26	4566.49	5568.43	4733.67
28	1964.43	2779.31	1654.42	1961.93	2042.73	3328.46	3978.39	3864.53	3620.57	4571.16	5568.64	4738.13
28.05	1960.33	2775.4	1627.32	1959.86	2040.75	3323.42	3974.79	3865.82	3626.67	4569.58	5564.39	4721.61
28.1	1950.74	2772.31	1666.18	1956.29	2036.49	3320.1	3974.6	3865.88	3629.96	4568.62	5565.26	4715.61
28.15	1947.72	2769.01	1643.92	1950.82	2033.86	3316.9	3976.01	3863.46	3629.44	4573.47	5565.23	4727.34
28.2	1953.78	2767.22	1655.31	1948.65	2031.73	3314.9	3977.61	3867.82	3623.21	4571.92	5561.96	4727.06
28.25	1960.93	2762.84	1638.83	1946.44	2028.6	3313.67	3976.54	3862.29	3625.54	4578.66	5562	4737.11
28.3	1963.5	2761.98	1621.07	1944.85	2027.03	3303.14	3977.21	3869.64	3615.52	4571.3	5560.89	4736.12
28.35	1964.55	2759.75	1629.72	1942.41	2024.83	3297.55	3978.53	3863.92	3611.39	4567.88	5559.13	4725.82
28.4	1960.32	2754.72	1633.45	1946.67	2020.72	3295.34	3978.89	3865.73	3611.19	4577.55	5559.57	4723.72
28.45	1958.69	2752.38	1625.3	1938.29	2019.59	3289.78	3975.29	3864.36	3617.34	4573.47	5560.78	4720.22
28.5	1955.26	2750.45	1630.8	1935.96	2017.42	3282.73	3973.86	3860.81	3595.79	4577.38	5557.47	4719.2
28.55	1959.88	2748.28	1621.35	1929.83	2013.29	3279.84	3974.82	3867.03	3600.68	4572.56	5554.94	4725.15
28.6	1960.05	2747.39	1619.16	1929.08	2011.7	3274.37	3971.43	3864	3599.6	4575.33	5558.16	4715.18
28.65	1963.54	2744	1617.71	1924.07	2009.13	3269.7	3971.88	3866.61	3602.74	4574.3	5556.84	4715.21
28.7	1964.84	2753.29	1621.01	1920.28	2004.69	3263.18	3973.43	3862.62	3604	4573.14	5556.17	4729.62
28.75	1964.68	2738.55	1614.34	1918.23	2002.69	3262.29	3972.97	3867.89	3596.66	4573.08	5552.44	4720.32
28.8	1952.7	2735.43	1614.14	1915.4	2001.14	3256.12	3978.04	3864.36	3580.69	4577.94	5552.22	4722.14
28.85	1955.25	2730.35	1625.45	1913.53	1996.86	3250.82	3977.34	3865.14	3599.08	4574.56	5553.97	4724.88
28.9	1954.1	2727.47	1620.17	1912.3	1994.55	3245.61	3975.74	3867.43	3604.68	4578.63	5550.49	4730.87
28.95	1957.49	2725.82	1618.01	1908.52	1993.57	3244.01	3980.05	3864.93	3591.94	4577.86	5552.83	4724.77
29	1965.15	2724.45	1617.05	1906.17	1990.21	3236.34	3973.41	3865.86	3565.83	4582.7	5550.83	4729.63
29.05	1967.77	2722.54	1616.05	1903.55	1988.26	3232.35	3987.66	3869.63	3579.59	4578.8	5546.27	4726.16
29.1	1954.53	2718.31	1617.38	1901.04	1983.99	3225.4	3980.68	3867.94	3592.73	4578.84	5548.09	4723.91
29.15	1950.56	2716.24	1613.81	1900.11	1981.57	3220.95	3980.63	3869.84	3595.72	4575.53	5547.94	4729.34
29.2	1955.53	2711.18	1633.77	1895.21	1978.11	3213.59	3989.23	3864.45	3596.8	4577.59	5543.36	4743.97
29.25	1955.48	2708.5	1622.84	1893.75	1976.42	3206.53	3983.16	3872.02	3597.54	4587.22	5542.09	4739.07
29.3	1957.75	2707.83	1632.19	1895	1972.57	3206.13	3975.66	3862.68	3591.25	4579.63	5544.05	4727.17
29.35	1966.26	2702.86	1613.17	1888.69	1969	3199.78	3977.93	3870.72	3587.39	4579.53	5540.89	4730.79
29.4	1965.42	2700.34	1610.21	1885.17	1966.57	3195.21	3973.95	3867.69	3582.02	4585.25	5540.48	4719.99
29.45	1951.97	2697.31	1610.25	1882.02	1964.82	3191.46	3972.72	3868.56	3576.36	4586.32	5540.6	4725.21
29.5	1949.74	2696.02	1612.91	1881.89	1988.92	3187.89	3973.38	3869.64	3567.95	4581.72	5537	4741.22
29.55	1952.91	2693.71	1642.26	1877.46	1959.59	3180.94	3976.03	3865.84	3583.83	4582.91	5536.64	4729.04
29.6	1942.65	2689.98	1619.59	1874.66	1956.32	3177.13	3975.72	3866.11	3583.52	4579.44	5540.55	4739.7
29.65	1952.3	2688.74	1613.52	1872.79	1955.72	3171.42	3979.28	3866.5	3588.98	4581.94	5536.92	4729.67
29.7	1964.07	2684.45		1868.63	1950.81	3168.8	3979.96	3864.85	3578.77	4579.46	5533.22	4742.28
29.75	1961.72	2683.58		1866.04	1946.81	3163.34	3978.81	3895.86	3567.26	4582.49	5529.93	4751.08
29.8	1950.69			1864.85	1946.66	3159.84	3977.62		3587.82	4582.98	5533.65	4751.91
29.85	1945.25			1862.3	1945.9	3151.96	3981.43		3574.53	4579.23	5531.19	4749.02
29.9	1946.94			1859.61	1941.98	3148.49	3981.71		3560.78		5531.37	4741.2
29.95	1939.4			1857.09	1939.91	3142.49	3985.59		3558.38		5529.27	4737.46
30	1964.48				1942.84		3984.15		3560.21		5528.86	4726.75
											5525.77	4735.1
											5528.9	4727.75
											5525.22	4726.61
											5527.18	4736.04
											5523.05	4738.1
												4735.35
												4746.71
												4744.27
												4741.87
												4741.32
												4747.72
												4736.19
												4724.5
												4729.89
												4722.9
												4724.86
												4726.93
												4746.02
												4733.33
												4744.94
												4738.67
												4736.32
												4727.35
												4739.67
												4729.72
												4726.4
												4729.55
												4731.3
												4741.74
												4737.85
												4753.92
												4745.05
												4749.69
												4739.65
												4738.36
												4733.96
												4731.56
												4744.41
												4742.55
												4739.18

## Sheet: 30 deg no outliers
Time (min)	10^6_1	10^6_2	10^6_3	10^3_1	10^3_2	10^3_3	10^0_1	10^0_2	10^0_3	NTC_1	NTC_2	NTC_3
0	966.71	439.73	58.37	27.57	52.13	32.93	194.03	674.6	131.9	1428.8	1394.68	1299.93
0.05	971.4	479.7	100.25	87.83	99.43	38.86	1225.8	773.07	316.84	1506.25	1601.49	1302.17
0.1	970.37	1077.23	118.39	319.44	426.45	431.33	2476.81	725.6	2036.55	2395.41	2679.78	1299.44
0.15	1030.38	2204.07	213.6	1230.42	645.99	613.43	2430.57	790.39	2331.09	3090.43	4328.4	1372.77
0.2	999.77	2358.49	350.27	1268.1	731.19	604.85	2432.68	966.19	2205.25	3543.32	4541.41	2573.49
0.25	1032.39	2387.79	284.65	1080.13	714.68	608.66	2397.79	1200.03	2197.41	3930.1	4780.07	3312.18
0.3	1109.34	2302.74	301.86	1010.35	726.91	573.81	2333.45	1230.26	2130.45	4328.23	4635.98	3296.73
0.35	907.79	2305.54	237.58	963.62	544.71	540.59	2296.24	1215.01	2116.58	4078.06	4544.31	3249.6
0.4	875.16	2323.93	341.65	938.78	613.98	507.97	2294.71	1345.18	2038.89	3904.21	4401.17	3192.64
0.45	940.86	2350.96	448.98	915.88	560.61	481.47	2258.85	1328.81	1929.65	3374.41	4307.93	3201
0.5	1038.69	2236.89	554.12	915.42	508.59	472.87	2164.59	1840.77	1869.14	3352.37	4205.76	3087.82
0.55	921.31	2199.44	669.08	897.51	526.06	469.6	2137.26	2425.79	1776.42	3115.12	4067.87	3116.57
0.6	984.91	2171.11	779.21	889.96	561.83	454.8	2154.63	2509.23	1713.39	2747.16	4035.9	2983.76
0.65	865.71	2125.03	792.54	859.11	525.36	452.97	2146.14	2268.1	1714.9	2728.98	4078.37	2878.42
0.7	891.85	2132.23	717.26	851.06	533.48	455.48	2119.26	2025.24	1677.12	3055.97	4040.91	2793.52
0.75	949.97	2130.7	561.25	862.81	494.84	450.73	2095.89	1894.29	1717.41	3131.21	4000.88	2773.79
0.8	872.64	2176.44	761.69	865.94	517.67	438.19	2052.92	2008.34	1732.37	3164.88	4032.66	2688.74
0.85	887.6	2170.39	681.57	819.85	501.77	457.94	2062.13	1903.32	1691.95	3253.35	3973.56	2706.13
0.9	909.72	2161.26	686.35	792.36	495.08	437.87	2058.6	1874.51	1677.52	3091.53	3940.85	2681.86
0.95	861.15	2171.19	520.9	812.18	492.29	400.46	2070.52	1794.32	1722.49	3154.8	3992.44	2615.31
1	881.31	2151.32	525.16	792.24	492.06	439.3	2064.45	1916.47	1679.45	3147.18	3890.1	2675.02
1.05	1038.55	2192.38	456.15	790.55	495.05	425.76	2024.25	1820.84	1675.66	3120.93	3918.27	2645.62
1.1	1125.52	2162.24	728.48	784.57	477.99	423.16	2014.62	1774.54	1701.48	3091.75	3901.63	2670.45
1.15	1020.43	2183.62	920.25	767.24	486.49	427.46	2000.41	1836.55	1634.64	3226.54	3882.56	2629.02
1.2	931.72	2173.78	735.91	746.42	487.48	432.86	1984.27	1905.49	1677.45	3224.36	3856.64	2592.76
1.25	920.42	2151.7	785.82	724.57	483.93	394.22	2003.99	1901.07	1684.16	3246.67	3869.92	2563.2
1.3	963.6	2141.69	773.77	736.97	473.5	384.71	1988.69	1832.95	1675.01	3156.5	3883.36	2569.18
1.35	995.53	2135.93	602.31	735.36	465.85	386.18	1977.05	1838.49	1660.84	3156.13	3804.65	2556.03
1.4	905.27	2124.63	509.99	717.22	470.42	362.85	1956.48	1745.04	1667.27	3126.48	3844.27	2568.7
1.45	878.91	2124.51	624.52	730.42	483.03	357.67	1967.47	1783.15	1653.42	3188.84	3871.12	2564.84
1.5	836.78	2099.64	653.99	707.86	468.31	365.78	1946.1	1756.97	1687.6	3155.07	3754.23	2547.56
1.55	875.06	2117.61	714.05	701.84	462.77	336.89	1935.57	1837.68	1639.03	3115.21	3732.19	2538.78
1.6	986.37	2089.36	790.15	697.98	469.69	360.72	1917.59	1898.85	1664.43	3144.91	3729.65	2517.81
1.65	983.93	2065.14	892.96	698.19	475.93	352.95	1903.87	1943.17	1684.63	2991.74	3693.61	2504.64
1.7	898.95	2065.65	924.77	701.76	462.4	345.26	1901.67	1842.41	1703.79	3103.83	3772.08	2529.36
1.75	887.14	2065.57	920.14	685.17	476.42	347.46	1888.66	1833.92	1694.65	3065.47	3768.55	2515.9
1.8	1012.81	1970.52	812.8	676.58	480.42	348.83	1871.69	1862.04	1681.87	2984.61	3682.09	2533.89
1.85	914.72	1970.08	1043.27	701.15	473.2	339.73	1851.46	1952.2	1630.56	2896.49	3684.48	2499.8
1.9	887.13	1943.32	939.52	677.91	478.48	327.34	1839.77	1977.88	1657.81	2782.23	3684.81	2481.75
1.95	1038.88	1931.77	769.13	665.38	461.33	339.35	1837.04	2002.52	1637.25	2694.05	3650.08	2443.61
2	1171.94	1915.34	741.68	659.27	462.63	319.43	1819.28	1878.79	1663.33	2724.33	3653.17	2452.17
2.05	951.91	1901.7	796.75	681.2	462.68	325.27	1782.48	1801.82	1660.63	2902.32	3687.64	2460.83
2.1	914.67	1891.78	798.49	655.19	448.61	312.66	1764.14	1773.97	1664.09	2827.12	3607.15	2443.71
2.15	913.65	1878.74	823.4	656.21	458.78	309.44	1738.88	1730.25	1639.31	2821.03	3630.08	2429.69
2.2	868.14	1883.18	855.48	657.85	462.91	314.03	1694.24	1699.56	1659.82	2803.53	3642.61	2393.55
2.25	967.97	1886.99	800.09	639.91	482.93	310.46	1728.39	1697.05	1648.38	2716.69	3593.49	2429.91
2.3	994.53	1871.62	883.85	621.45	483.4	309.66	1760.92	1712.34	1660.51	2816.58	3578.36	2415.25
2.35	940.41	1867.31	827.39	627.08	478.02	301.15	1713.8	1745.41	1612.4	2756.57	3581.54	2416.59
2.4	944.33	1851.7	871.62	633.68	464.75	296.19	1699.74	1795.14	1620.88	2911.18	3603.66	2409.38
2.45	978.8	1838.97	950.04	647.46	481.24	298.96	1700.77	1835.44	1639.88	2868.46	3587.53	2397.98
2.5	1028.53	1844.84	958.88	609.87	476.14	291.48	1683.62	1794.96	1622.98	2920.46	3569.95	2403.38
2.55	979.92	1825.42	919.82	617.23	487.47	308.2	1655.34	1684.32	1654.14	3054.22	3635.84	2396.27
2.6	1035.9	1816.65	858.38	596.53	488.01	295.85	1625.59	1628.18	1586.67	3030.13	3569.03	2402.83
2.65	1076.07	1808.14	1002.75	618.31	478.66	298.78	1614.98	1654.74	1624.91	3030.67	3552.11	2391.97
2.7	990.83	1812.58	989.69	609.26	479.98	295.71	1659.49	1677.83	1628.8	2935.88	3644.29	2378.51
2.75	953.55	1783.89	815.43	603.73	475.31	296.82	1665.9	1606.69	1617.41	3095.38	3551.97	2367.08
2.8	1004.6	1784.43	770.92	604.35	492.41	294.13	1619.78	1604.99	1682.6	2889.61	3584.77	2349.71
2.85	995.92	1764.81	854.76	610.57	483.55	295.9	1569.6	1610.13	1647.27	2860.84	3604.98	2371.82
2.9	955.15	1759.35	875.81	605.71	473.11	284.83	1562.82	1604.48	1619.58	2887.77	3572.74	2364.09
2.95	967.95	1763	943.03	597.1	483.17	287.03	1546.22	1623.11	1623.14	2936.21	3578.31	2335.07
3	1011.4	1750.59	879.24	599.16	464.86	286.41	1538.86	1590.19	1607.02	2913.96	3540.17	2343.92
3.05	1060.93	1744.08	871.22	595.77	465.69	280.07	1530.45	1520.71	1619.32	2886.9	3617.58	2341.73
3.1	1037.67	1733.76	858.12	609.86	488.54	287.48	1552.89	1516.9	1576.14	2920.06	3514.4	2356.13
3.15	1026.7	1748.34	814.19	607.58	467.9	286.93	1565.32	1522.95	1599.05	2983.45	3488.79	2338.58
3.2	1108.37	1730.43	823.66	597.29	483.26	275.88	1548.79	1459.75	1584.28	2945.8	3506.23	2332.83
3.25	1070.41	1721.5	854.17	597.95	481.7	296.7	1548.91	1444.24	1593.1	2922.71	3471.87	2359.66
3.3	950.45	1746.35	843.22	596.29	473.39	278.17	1557.98	1465.21	1586.1	2959.55	3556.26	2339.97
3.35	958.3	1731.66	837.64	611.28	473.77	281.82	1539.76	1528.8	1611.86	2884.13	3511.69	2329.2
3.4	1066.53	1733.61	858.52	612.05	489.54	285.84	1545.55	1556.58	1612.73	2843.75	3435	2323.27
3.45	1107.2	1730.51	852.98	614.64	475.19	273.68	1508.74	1575.8	1596.07	2983.1	3535.42	2320.54
3.5	1056.76	1727.39	841.9	588.24	484.09	283.15	1505.83	1521.87	1600.3	2936	3530.73	2329.94
3.55	1077.47	1730.47	842.74	614.87	488.42	279.63	1491.24	1480.3	1594.16	2953.51	3520.55	2312.19
3.6	1089.29	1720.51	895.79	591.94	479.99	275.66	1472.4	1449.81	1614.99	2917.69	3559.64	2306.07
3.65	1043.59	1707.29	875.19	605.15	492.2	274.25	1469.04	1472.58	1595.51	2958.7	3517.89	2314.23
3.7	1096.52	1723.48	943.17	590.44	497.23	273.63	1460.28	1463.33	1587.37	2968.98	3548.01	2314.12
3.75	990.34	1731.71	975.39	627.01	494.07	264.59	1451.42	1406.99	1604.25	2886.63	3529.53	2301.71
3.8	1043.39	1693.91	974.76	603.57	491.42	261.85	1437.87	1403.44	1595.61	2839.76	3503.2	2319.93
3.85	996.96	1647.98	862.58	613.03	499.34	270.26	1434.06	1518.15	1557.53	2783.45	3482.17	2308.99
3.9	1020.85	1629.27	886.47	601.52	492.17	278.19	1425.25	1444.71	1551.37	2734.2	3553.73	2324.49
3.95	1041.18	1603.75	801.12	596.63	495.64	266.77	1418.62	1404.05	1554.67	2760.33	3523.62	2309.93
4	1017.52	1601.69	872.44	594.23	501.79	257.59	1411.89	1383.91	1553.88	2778.45	3458.76	2302.7
4.05	1033.63	1587.98	877.16	602.59	510.87	256.8	1417.71	1382.24	1536.85	2747.93	3524.94	2298.07
4.1	1068.91	1588.72	935.84	587.22	506.19	265.17	1430.85	1476.41	1546.61	2690.94	3508.43	2306.26
4.15	1037.15	1578.54	941.17	599.96	503.09	262.35	1428.55	1469.99	1542.95	2635.42	3444.47	2295.77
4.2	1138.25	1587.12	960.79	596.11	505.52	268.09	1412.07	1454.55	1531.67	2670.43	3458.64	2283.79
4.25	990.56	1578.6	926.98	599.7	519.06	264.37	1398.79	1391.86	1528.11	2610.95	3540.82	2291.52
4.3	1074.07	1567.95	956.28	583.82	516.76	259.09	1396.63	1358.51	1515.43	2551.41	3566.56	2304.46
4.35	1100.67	1573.64	966.13	595.15	519.01	255.47	1358.27	1386.49	1527.86	2670.01	3462.77	2302.41
4.4	1118.63	1559.94	999.74	594.13	514.25	265.2	1365.39	1420.04	1524.9	2737.8	3445.23	2310.64
4.45	1113.88	1543.03	944.47	591.04	514.62	262.64	1369.34	1413.12	1546.78	2777.08	3493.63	2294.29
4.5	1117.85	1547.9	897.52	591.67	513.84	255.5	1353.59	1384.38	1516.63	2838.03	3500.12	2287.04
4.55	1033.22	1546.24	915.58	593.96	516.61	257.79	1334.49	1353.79	1523.31	2853.74	3537.17	2289.59
4.6	1027.41	1540.94	792.22	586.8	526.48	263.64	1353.99	1370.15	1513.33	2802.25	3440.96	2288.6
4.65	987.61	1543.58	769.7	581.74	514.46	251.26	1347.51	1344.12	1504.18	2797.72	3510.11	2276.21
4.7	1060.14	1530.62	787.34	584.83	518.76	267.55	1327.26	1318.12	1510.77	2780.23	3466.39	2276.87
4.75	1079.62	1534.32	851.7	598.71	519.02	248.23	1317.76	1318.15	1513.44	2763.83	3462.62	2279.75
4.8	1082.62	1530.13	885.28	588.11	533.67	268.21	1324.64	1287.3	1509.87	2710.41	3492.05	2273.03
4.85	1017.36	1526.17	881.83	582.31	517.42	261.83	1325.41	1288.48	1512.49	2723.35	3479.24	2272.69
4.9	1051.38	1522.92	853.71	600.44	521.45	260.03	1305.37	1356.12	1500.24	2808.1	3503.37	2263.67
4.95	1006.93	1515.67	877.94	584.17	517.17	255.84	1311.28	1363.46	1529.7	2830.52	3439.79	2271.6
5	1030.65	1526.12	882.81	582.14	530.04	259.08	1307.74	1375.96	1510.61	2839.36	3468.1	2264.28
5.05	1015.32	1512.81	845.97	579.24	528.02	251.84	1305.81	1378.53	1522.91	2899.63	3473.69	2260.17
5.1	1060.98	1508.23	889.05	571.82	526.18	267.82	1298.25	1351.81	1545.02	2874.83	3441.83	2269.32
5.15	1099.4	1510.15	911.19	570.31	523.24	245.95	1292.42	1343.99	1538.28	2850.67	3436.57	2273.25
5.2	1106.05	1517.73	847.14	573.29	534.48	261.89	1274.68	1359.93	1521.33	2898.39	3460.75	2257.97
5.25	1091.33	1512.44	745.68	570.25	542.49	263.67	1279.22	1269.74	1528.6	2920.38	3463.85	2269.79
5.3	1035.77	1510.14	818.55	574.62	533.77	252.72	1280.74	1275.13	1548.95	2883.23	3476.3	2266.1
5.35	1042.32	1506.98	903.31	573.39	532.29	252.41	1277.7	1266.06	1538.83	2848.5	3491.89	2267.44
5.4	1101.11	1510.39	948.07	578.11	534.77	247.02	1269.16	1235.45	1523.18	2853.33	3471.73	2261.49
5.45	1089.72	1520.21	1014.09	571.88	538.54	248.16	1258.22	1216.55	1561.29	2861.19	3430.18	2259.43
5.5	999.01	1523.09	988.7	568.74	543.4	253.52	1249.88	1236.93	1578.31	2859.4	3456.28	2267.35
5.55	1061.27	1528.96	1031.96	576.84	536.94	260.41	1255.8	1288.84	1567.66	2846.41	3444.89	2266.47
5.6	1090.53	1544.08	998.66	568.04	542.3	248.52	1248.96	1287.28	1541.67	2758.22	3446.29	2266.68
5.65	1073.22	1548.97	952.87	569.71	540.86	256.32	1239.28	1293.31	1590.47	2694.79	3455.01	2268.69
5.7	1100.06	1564.64	897.72	577.64	539.71	250.41	1242.23	1230.44	1597.17	2721.81	3444.97	2266.81
5.75	1077.46	1560.86	842.23	572.58	537.41	259.37	1239.55	1233.81	1585.42	2688.69	3433.23	2271.21
5.8	1026.25	1563.9	872.63	575.17	537.95	249.45	1238.58	1249.36	1587.39	2786.54	3453.18	2264.52
5.85	1081.08	1584.25	939.14	578.17	539.21	252.31	1235.03	1227.09	1587.8	2901.16	3457.28	2267.36
5.9	1055.65	1582.42	907.83	572.25	541.98	246.14	1237.33	1208.92	1600.57	2794.62	3442.86	2277.69
5.95	1061.68	1581.64	913.74	574.18	547.81	243.99	1233.8	1215.23	1614.61	2710.77	3456.58	2271.44
6	1062.5	1569.23	893.08	574.97	540.71	256.57	1226.74	1210.24	1604.22	2764.8	3454.75	2267.79
6.05	1134.91	1564.16	870.34	575.29	542.55	254.68	1218.22	1189.13	1584.96	2796.06	3450.83	2270.42
6.1	1156.81	1564.64	828.73	581.91	549.41	246.26	1219.94	1175.79	1596.95	2790.12	3467.92	2272.57
6.15	1097.84	1601.61	834.68	575.43	555.89	249.85	1213	1199.62	1580.61	2694.68	3442.81	2281.18
6.2	1033.41	1508.87	836.59	582.7	550.12	242.3	1212.81	1203.77	1585.64	2777.74	3430.56	2277.58
6.25	1043.88	1468.82	847.16	566.73	551.71	242.17	1205.22	1212.92	1555.59	2796.34	3471.09	2266.48
6.3	1172.72	1463.24	887.79	575.93	553.03	247.68	1204.79	1158.26	1526.51	2765.53	3464.95	2271.35
6.35	1152.97	1456.49	893.14	577.3	553.94	243.23	1205.34	1159.02	1529.03	2722.65	3451.4	2274.06
6.4	1110.15	1455.32	883.36	576.25	558.81	239.19	1205.23	1140.35	1524.44	2728.67	3470.3	2271.14
6.45	1091.56	1454.43	873.11	577.79	555.84	239.01	1205.47	1141.37	1504.03	2732.34	3442.01	2275.52
6.5	1071.47	1464.87	822.76	568.57	552.77	241.66	1199.72	1142.03	1518.4	2728.17	3444.05	2274.54
6.55	1067.67	1462.2	825.57	565.07	565.2	243.98	1196.26	1172.07	1507.35	2767.12	3455.85	2284.04
6.6	1067.1	1456.22	853.35	565.78	554.33	242.57	1190.1	1172.55	1497.78	2785.87	3464.46	2276.55
6.65	1115.42	1458.78	831.04	581.87	544.71	228.09	1190.67	1181.96	1497.07	2767.58	3436.56	2269.8
6.7	1084.37	1450.18	876.54	580.83	548.8	227.31	1189.73	1196.58	1495.62	2759.31	3450.42	2287.39
6.75	1051.95	1451.61	840.27	579.59	559.37	236.45	1190.98	1163.77	1490.12	2789.29	3427.21	2291.26
6.8	1118.45	1449.93	820.06	568.66	556.29	248.85	1184.79	1148.64	1485.82	2778.56	3432.93	2280.25
6.85	1111.67	1444.57	830.07	577.8	564.37	244.9	1183.82	1130.84	1487.93	2833.44	3455.85	2286.57
6.9	1105.6	1451.45	833.66	567.08	562.2	246.7	1179.1	1120.27	1473.75	2804.12	3450.44	2284.84
6.95	1048.96	1443.97	843.56	582.83	545.15	240.28	1177.27	1102.26	1479.95	2765.87	3440.63	2294.27
7	1122.05	1448.27	852.77	570.74	545.84	238.7	1174.96	1120.96	1476.25	2748.65	3453.93	2296.53
7.05	1097.84	1445.34	852.64	568.76	544.72	242.26	1172.46	1154.98	1473.72	2747.09	3459.56	2295.56
7.1	1101.62	1444.28	870.27	568.68	558.44	243.64	1167.2	1195.84	1474.04	2712.89	3439.04	2291.61
7.15	1117.95	1453.16	873.45	560.25	557.34	238.11	1166.58	1202.77	1471.18	2713.4	3432.09	2291.99
7.2	1083.67	1445.18	793.03	566.26	560.57	241.37	1162.18	1183.26	1469.44	2700.17	3441.92	2296.58
7.25	1081.12	1454.27	774.45	565.57	560.82	235.41	1161.52	1165.51	1470.87	2701.38	3441.41	2303.51
7.3	1091.53	1456.37	784.91	574.89	547.4	243.86	1156.3	1192.25	1480	2731.85	3446.88	2295.87
7.35	1113.65	1448.54	824.43	566.92	544	238.49	1163.56	1152.52	1465.6	2748.2	3438.32	2296.5
7.4	1084.54	1454.56	830.85	576.66	549.22	234.15	1154.4	1128.36	1471.63	2727.89	3434.26	2297.34
7.45	1122.75	1455.77	862.11	565.73	548.34	235.51	1153.78	1146.12	1473.21	2729.27	3437.65	2299.9
7.5	1143.29	1457.35	887.35	565.74	553.57	241.71	1156.46	1136.16	1466.92	2742.93	3444.53	2304.25
7.55	1119.58	1464.73	905.02	565.39	562.91	233.59	1156.09	1134.07	1453.54	2771.91	3456.82	2298.06
7.6	1107.08	1472.03	836.22	570.4	562.46	235.47	1155.65	1120.29	1466	2746.48	3444.39	2306.87
7.65	1146.38	1487.11	802.14	569.28	560.27	228.46	1163.9	1145.08	1469.93	2761.71	3419.16	2306.61
7.7	1135.44	1500.45	812.27	571.58	554.77	235.04	1160.53	1128.17	1482.35	2781.96	3421.51	2310.07
7.75	1174.11	1520.81	853.3	572.35	556.05	228.66	1160.73	1129.13	1487.8	2729.73	3440.84	2309.01
7.8	1146.67	1536.06	812.04	565.78	570.54	233.23	1158.87	1147.67	1523.4	2696.99	3421.7	2301.74
7.85	1132.11	1549.54	843.35	568.31	565.92	226.09	1157.48	1130.95	1480.63	2721.15	3433.76	2297.1
7.9	1083.27	1553.72	837.29	562.22	563.3	226.67	1157.6	1139.09	1474.43	2709.99	3444.87	2307.15
7.95	1067.78	1574.03	838.63	562.2	570.29	223.27	1155.3	1150.61	1483.79	2708.04	3434.11	2316.11
8	1085.92	1583.21	879.7	558.96	562.37	229.29	1156.47	1125.57	1502.75	2750.54	3429.42	2314.27
8.05	1140.49	1598.07	840.33	555.73	556.46	230.8	1152.7	1117.43	1526.37	2762.13	3429.97	2316.51
8.1	1196.12	1607.34	809.17	555.35	557.85	219.98	1155.98	1106.02	1496.77	2750.08	3448.55	2307.81
8.15	1121.91	1615.06	850.85	569.51	556.8	228.67	1158.81	1144.49	1503.78	2741.32	3424.65	2306.03
8.2	1139.05	1624.19	836.03	557.18	560.51	222.8	1153.3	1113.17	1525.43	2776.24	3440.99	2317.14
8.25	1072.07	1636.88	825.58	550.83	557.92	222.73	1155.08	1091.61	1516.15	2728.85	3426.77	2317.6
8.3	1104.99	1646.19	869.54	566.31	556.72	224.78	1155.77	1106.06	1477.17	2745.92	3428.2	2319.96
8.35	1086.15	1645.24	901.24	556.44	562.66	220.58	1148.65	1111.74	1476.47	2765.75	3430.97	2311.61
8.4	1184.97	1652.04	852.35	552.37	564.8	226.04	1144.31	1123.43	1502.93	2714.53	3411.83	2322.54
8.45	1192.87	1649.43	816.88	557.04	557.89	216.92	1147.62	1113.72	1514.32	2751.69	3429.76	2320.95
8.5	1143.75	1656.66	826.87	556.57	555.89	225.28	1154.88	1116.07	1492.83	2727.74	3456.66	2322.45
8.55	1078.68	1663.34	837.9	567.36	563.07	221.6	1161.7	1131.61	1463.65	2707.04	3432.46	2328.03
8.6	1108.72	1660.67	874.13	557.26	558.3	221.92	1161.5	1145.88	1454.75	2698.97	3427.45	2323.79
8.65	1157.78	1676.88	903.54	557.19	561.38	221.18	1163.11	1146.69	1451.59	2683.64	3433.67	2321.44
8.7	1151.61	1664.51	868.67	557.99	561.55	220.95	1159.01	1148.97	1451.77	2677.44	3429.36	2329.78
8.75	1148.49	1577.95	860.13	551.77	560.05	221.02	1159.02	1159.95	1456.47	2701.32	3430.92	2325.89
8.8	1152.97	1532.26	860.94	552.43	561.18	219.38	1156.91	1131.51	1453.33	2719.89	3433.43	2326.52
8.85	1127.88	1513.91	799.32	546.97	563.26	224.83	1156.58	1114.1	1443.99	2703.49	3440.3	2325.43
8.9	1151.55	1504.81	800.14	552.05	566.07	214.97	1146.21	1114.57	1454.09	2708.57	3425.79	2329.55
8.95	1133.4	1498	846.43	547.16	565.88	215.12	1147.53	1122.05	1473.59	2794.94	3446.06	2340.46
9	1143.03	1503.42	830.03	545.31	566.3	217.69	1144.55	1148.3	1454.17	2691.24	3431.84	2336.1
9.05	1120.05	1504.39	861.52	546.61	572	217.51	1144.49	1174.14	1447.83	2757.37	3438.98	2335.85
9.1	1127.83	1502.05	855.92	551.06	570.5	216.07	1138.63	1168.5	1457.28	2723.4	3441.3	2341.66
9.15	1170.03	1506.04	862.27	545.85	566.53	216.84	1141.62	1168.42	1453.71	2658.38	3429.85	2333.68
9.2	1177.78	1503.27	840.43	543.76	574.75	217.09	1140.61	1130.16	1449.66	2682.68	3439.93	2344.12
9.25	1175.75	1508.3	809.43	550.75	568.24	218.57	1138.08	1136.71	1451.89	2671.73	3420.88	2339.19
9.3	1162.96	1504.01	815.43	548.89	573.57	213.42	1139.75	1145.27	1461.2	2674.9	3434.6	2344.29
9.35	1177.05	1505.1	776.27	541.36	575.86	213.46	1136.72	1135.13	1474.79	2704.89	3403.25	2345.48
9.4	1183.12	1506.19	776.83	544.88	572.59	210.66	1133.39	1127.24	1493.59	2715.96	3428.7	2336.15
9.45	1190.76	1512.19	827.61	545.01	574.68	213.78	1129.69	1121.71	1469.9	2721.1	3420.61	2342.36
9.5	1134.74	1500.66	826.65	540.75	573.47	209.39	1128.68	1144.68	1469.83	2733.72	3426.36	2353.5
9.55	1145.42	1506.93	846.75	543.98	573.98	214.69	1121.52	1161.56	1457.84	2771.47	3436.75	2350.86
9.6	1158.67	1513.16	834.17	546.02	575.57	208.98	1121.67	1200.64	1462.26	2734.77	3414.79	2353.68
9.65	1149.04	1515.15	827.05	542.22	579.39	212.67	1120.59	1294.81	1458.77	2741.18	3449.03	2351.25
9.7	1140.16	1514.88	810.38	549.19	580.83	211.13	1115.59	1301.43	1453.69	2738.73	3426.06	2347.21
9.75	1126.3	1517.48	822.95	537.36	580.4	211.17	1113.01	1203.12	1454.73	2719.35	3429.7	2357.18
9.8	1133.58	1519	828.04	538.98	573.85	213.89	1111.4	1156.92	1463.66	2717.56	3427.33	2360.63
9.85	1142.26	1517.57	776.46	539.91	582.98	210.39	1107.85	1154.34	1493.4	2697.2	3417.01	2361.89
9.9	1091.95	1517.77	771.09	533.7	583.9	206.06	1105.7	1177.79	1498.5	2682.88	3433.19	2364.16
9.95	1111.99	1519.43	761.37	534.77	584.47	206.75	1103.93	1156.34	1496.83	2687.95	3422.71	2361.65
10	1134.91	1519.94	793	527.87	587.77	214.04	1101.52	1156.78	1482.52	2698.01	3430.55	2360.89
10.05	1174.25	1532.32	771.63	536.85	583.45	208.89	1104.48	1158.13	1481.33	2705.24	3414.33	2368.06
10.1	1158.33	1544.47	793.93	530.91	585.14	208.86	1097.24	1156.14	1489.5	2698.67	3411.92	2368.96
10.15	1110.32	1551.62	836.24	528.48	580.76	209.89	1097.67	1128.82	1483.14	2683.81	3428.1	2368.12
10.2	1088.7	1554.53	768.89	528.22	581.57	206.85	1097.73	1141.28	1485.97	2670.87	3427.44	2366.65
10.25	1098.63	1566.16	770.2	529.62	589.29	204.26	1095.59	1139.1	1482.01	2705.38	3437.98	2360.76
10.3	1120.75	1583.72	760.95	532.35	586.29	204.87	1094.1	1093.63	1483.82	2713.63	3432.93	2377.72
10.35	1161.26	1631.49	772.72	527.58	588.67	203.36	1095.86	1085.3	1486.44	2731.39	3429.23	2376.92
10.4	1184.06	1555.06	765.39	531.73	582.14	205.76	1091.27	1087.52	1487.34	2749.28	3430.74	2377.43
10.45	1141.06	1539.06	778.07	527.13	584.48	206.46	1091.3	1101.59	1484.27	2742.22	3421.91	2377.84
10.5	1125.74	1542.89	758.8	523.09	586.19	202.54	1086.39	1117.23	1486.52	2760.4	3433.24	2381.75
10.55	1115.74	1549.71	763.68	521.75	588.8	202.56	1087.67	1120.21	1497.51	2766.59	3431.76	2385.19
10.6	1074.55	1547.69	725.75	532.95	591.67	202.93	1084.12	1135.27	1503.38	2745.94	3406.67	2384.98
10.65	1089.87	1553.8	742.84	530.62	590.65	202.93	1088.59	1119.48	1498.73	2741.97	3419.34	2375.97
10.7	1147.43	1559.23	768.91	529.6	592.3	198.6	1086.59	1099.81	1495.19	2739.4	3430.63	2372.69
10.75	1173.45	1561.37	773.47	530.72	592.28	207.05	1085.02	1141.12	1501.32	2710.33	3426.86	2369.75
10.8	1131.27	1557.3	762.12	529.32	589.96	203.92	1081.75	1137.71	1501.91	2699.17	3432.77	2378.51
10.85	1136.38	1560.46	772.88	536.71	589.37	200.5	1084.63	1111.15	1502.12	2678.89	3425.24	2379.22
10.9	1158.66	1563.83	799.91	528.01	589.77	200.3	1085.84	1133.44	1503.57	2722.14	3418.16	2378.38
10.95	1167.56	1563.88	760.54	533.05	590.08	203.82	1086.16	1141.13	1508.22	2694.45	3420.24	2379.93
11	1137.59	1571.17	743.18	532.73	591.29	199.24	1080.09	1190.1	1507.46	2689.67	3435.87	2381.81
11.05	1128.31	1572.39	734.53	532	595.64	200.45	1080.15	1222.67	1515.88	2676.76	3422.53	2387.64
11.1	1179.79	1574.79	807.45	533.57	589.98	195.01	1077.71	1201.81	1539.01	2691.31	3416.33	2388.81
11.15	1162.82	1574.35	811.87	531.54	593.88	198.31	1076.76	1160.65	1522.43	2732.48	3423.92	2391.58
11.2	1152.92	1572.53	775	524.84	592.07	200.68	1075.09	1137.06	1528.71	2723.23	3437.2	2387.81
11.25	1188.21	1582.82	776.55	527.45	597.59	201.44	1078.72	1141.74	1540.21	2733.54	3416.53	2388.3
11.3	1134.14	1579.2	749.76	527.38	593.9	195.24	1070.53	1157.14	1539.23	2721.81	3428.41	2392.13
11.35	1175.91	1586.39	703.7	529.33	589.59	198.7	1070.61	1152.12	1513.62	2748.73	3425.95	2394.56
11.4	1162.43	1592.68	727.85	524.39	593.66	198.4	1070.4	1155	1496.48	2737.14	3419.71	2394.64
11.45	1157.32	1602.8	742.47	523.96	593.84	193.91	1072.07	1179.82	1511.9	2695.22	3432.49	2394.56
11.5	1116.25	1612.3	740.42	524.88	596	198.9	1066.44	1145.27	1531.28	2691.1	3417.3	2393.45
11.55	1132.62	1621.88	745.52	518.33	591.81	196.69	1071.18	1152.27	1533.3	2695.32	3422.23	2396.28
11.6	1104.47	1628.07	730.32	523.16	595.75	199.84	1069.81	1133.27	1539.8	2699.54	3414.96	2400.82
11.65	1132.06	1637.46	743.64	523.5	593.09	195.87	1062.1	1140.4	1540.05	2721.75	3428.69	2399.13
11.7	1126.75	1650.87	735.5	517.96	590.35	194.04	1068.15	1152.25	1538.79	2725.14	3428.53	2403.48
11.75	1084.53	1658.14	790.7	520.38	596.86	196.62	1066.84	1144.2	1550.72	2746.8	3426.93	2405.67
11.8	1083.95	1660.77	770.03	519.44	593.21	193.38	1073.98	1151.99	1528.87	2741.43	3418.52	2405.49
11.85	1095.31	1671.54	753.82	520.15	597.03	195.4	1086.8	1157.28	1518.33	2725.31	3424.3	2404.5
11.9	1166.68	1675.29	738.19	515.99	599.21	193.57	1092.88	1210.99	1540.58	2741.66	3417.08	2409.88
11.95	1134.51	1693.02	745.04	517.45	595.28	194.8	1083.8	1192.79	1517.23	2727.53	3414.45	2408.55
12	1129.6	1674.37	743.31	514.66	599.67	196.43	1072.13	1161.43	1525.13	2722.3	3415.63	2412.37
12.05	1118.33	1671.27	709.17	518.58	605	192.25	1067.71	1134.45	1536.9	2738.81	3434.31	2411.08
12.1	1111.01	1668.63	719.45	517.75	597.57	192.51	1064.06	1143.75	1494.2	2720.89	3423.22	2409.12
12.15	1081.7	1673.67	720.25	520.85	594.3	193.84	1060.62	1162.98	1478.45	2741.4	3433.94	2415.13
12.2	1055.17	1671.21	723.8	515.03	597.55	192.72	1057.04	1156.04	1502.97	2712.2	3438.52	2412.69
12.25	1064.48	1676.01	760.53	516.21	600.19	193.28	1057.44	1169.52	1521.06	2700.97	3431.67	2417.8
12.3	1136.83	1681.78	752	518.16	597.01	189.47	1055.67	1165.86	1488.92	2697.52	3437.65	2415.48
12.35	1124.82	1687.64	753.39	513.66	597.97	191.49	1054.7	1170.91	1481.64	2696.57	3441.8	2419.12
12.4	1137.89	1692.91	733.21	514.18	599.18	190.57	1051.43	1153.27	1483.04	2747.17	3425.35	2413.73
12.45	1094.59	1722.7	740.78	509.58	601.69	190.68	1049.18	1154.84	1484.59	2716.03	3424.44	2410.73
12.5	1067.83	1742.47	736.44	512.72	604.27	189.62	1050.6	1161.47	1480.32	2697.64	3446.01	2414.99
12.55	1078.22	1777.01	726.08	510.07	606.12	185.96	1049.02	1164.9	1476.6	2684.86	3417.88	2412.66
12.6	1072.25	1819.86	704.25	509.45	598.02	188.64	1050.44	1172.84	1478.35	2702.42	3432.67	2416.59
12.65	1081.91	1833.31	679.47	508.46	600.83	187.1	1052.44	1187.51	1497.09	2728.88	3438.87	2416.15
12.7	1161.7	1819.9	680.78	507.72	607.11	187.64	1047.35	1192.88	1492.53	2749.46	3444.37	2417.57
12.75	1142.48	1818.36	688.06	507.53	604.09	188.39	1045.26	1221.55	1497.49	2759.98	3441.2	2423.11
12.8	1119.63	1823.7	706.34	506.6	607.39	187.92	1048.48	1217.81	1485.07	2753.39	3436.23	2422.67
12.85	1135.98	1822.33	717.29	504.76	605.37	185.5	1045.38	1175.61	1498.21	2720.74	3436.55	2419.71
12.9	1088.68	1836.36	746.77	507.95	609.85	186.34	1046.68	1187.88	1489.34	2703.16	3443.16	2419.84
12.95	1070.76	1839.9	710.6	503.36	606.56	185.21	1041.96	1210.05	1482.76	2714.52	3444.17	2420.86
13	1098.29	1843.41	704.01	499.89	601.99	182.5	1041.95	1201.63	1481.18	2682.27	3434.84	2421.54
13.05	1099.43	1854.32	698.22	505.29	606.81	182.94	1044.38	1188.77	1482.82	2694.08	3434.57	2422.02
13.1	1112.69	1857.32	714.5	497.29	602.54	182.77	1042.4	1208.72	1491.48	2718.62	3435.31	2421.96
13.15	1115.43	1864.54	717.54	496.87	602.19	183.87	1045.09	1232.74	1488.67	2748.29	3431.71	2422.67
13.2	1129.95	1871.19	697.66	498.42	606.76	184.33	1044.21	1260.19	1491.09	2741.62	3455.92	2421
13.25	1142.9	1878.92	732.85	497.08	603.93	185.97	1046.43	1236.71	1488.5	2730.41	3432.93	2423.93
13.3	1120.17	1882.29	701.45	492.75	605.84	182.82	1044.23	1203.19	1490.28	2727.62	3446.73	2431.52
13.35	1084.68	1879.58	689.08	494.53	605.68	181.14	1047.38	1197.88	1499.36	2724.36	3426.83	2432.42
13.4	1115	1889.25	677.36	490.1	602.19	179.66	1040.84	1204.09	1490.56	2743.36	3426.24	2428.96
13.45	1145.99	1886.76	674.91	488.95	601.87	182.58	1043.81	1202.52	1494.9	2718.22	3429.88	2427.98
13.5	1131.62	1891.42	660.19	490.82	606.83	181.59	1045.04	1218.03	1496.92	2745.81	3436.38	2429.78
13.55	1092.27	1892.57	673.88	486.12	605.17	181.78	1038.17	1235.68	1492.14	2713.43	3438.29	2429.17
13.6	1134.6	1889	684.05	486.5	610.79	178.61	1044.18	1287.04	1523.71	2709.91	3444.95	2435.69
13.65	1131.22	1886.15	671.44	483.38	605.34	174.88	1040.23	1289.56	1531.2	2706.22	3442	2435.88
13.7	1118.4	1891.66	689	485.88	603.78	181.38	1045.05	1237.89	1547.91	2736.52	3443.7	2433.69
13.75	1086.91	1883.78	675.89	486.74	605.99	175.68	1041.77	1206.62	1545.27	2720.54	3443.16	2435.63
13.8	1092.48	1885.98	651.92	484.75	602.69	177.79	1042.54	1197.3	1518.06	2766.07	3451.83	2431.13
13.85	1108.24	1883.46	650.88	483.05	608.81	180.04	1044.42	1196.88	1508.16	2753	3438.33	2431.72
13.9	1133	1874.53	664.66	483.35	608.43	177.64	1047.2	1225.21	1516.33	2755.25	3445.54	2428.42
13.95	1117.25	1866.16	682.06	482.78	608.39	177.93	1050.49	1216.17	1517.46	2750.84	3454.16	2430.21
14	1122.74	1818.35	662.22	482.25	610.11	177.34	1048.24	1237.86	1520.23	2741.56	3445.06	2433.28
14.05	1140.74	1804.74	705.5	480.93	612.03	176.7	1047.73	1224.95	1528.72	2747.47	3443.89	2432.24
14.1	1125	1771.36	694.36	484.1	609.16	175.48	1048.85	1224.86	1520.55	2728.98	3453.92	2432.37
14.15	1072.24	1756.83	687.68	479.1	604.91	175.05	1045.59	1223.71	1507.99	2722.06	3444.26	2433.11
14.2	1079.6	1751.41	695.3	477.88	604.83	179.68	1048.26	1239.61	1503.67	2710.11	3444.13	2433.85
14.25	1049.38	1751.14	667.82	477.76	607.84	171.4	1047.24	1254.43	1503.29	2712.9	3450.26	2435.37
14.3	1083.2	1752.8	673.14	476.27	608.72	171.91	1052.69	1238.72	1509.48	2714.85	3459.52	2436.4
14.35	1149.11	1752.51	644.79	477.83	606.16	172.63	1049.43	1224.31	1505.58	2738.38	3450.19	2437.41
14.4	1117.75	1754.54	626.79	477.06	607.23	174.9	1052	1225.49	1507.96	2754.28	3445.06	2437.43
14.45	1131.32	1752.57	618.51	472.54	606.28	169.46	1050.14	1254.06	1495.45	2775.53	3447.34	2436.99
14.5	1144.96	1759.8	630.32	474.38	604.42	171.78	1055.06	1253.36	1499.43	2773.61	3441.47	2436.44
14.55	1119.88	1764.76	639.14	469.79	604.62	167.75	1050.57	1223.97	1540.78	2754.39	3443.13	2438.47
14.6	1071.38	1764.57	645.42	470.65	603.67	171.36	1054.21	1237.96	1583.58	2780.17	3449.11	2442.81
14.65	1040.46	1768.06	666.73	471.56	607.48	169.8	1053.75	1233.83	1561.05	2728.51	3451.79	2441.87
14.7	1113.71	1765.42	658.55	469.83	611.22	172.14	1050.93	1250.59	1572.17	2737.42	3446.47	2443.71
14.75	1125.4	1777.48	643.12	468.65	613.14	169.85	1051.64	1260.07	1589.04	2732.91	3441.17	2445.24
14.8	1113.45	1775.74	639.68	466.79	605.85	170.64	1050.42	1258.09	1562.64	2715.83	3439.28	2445
14.85	1125.7	1778.27	635.98	462.19	605.15	166.62	1058.19	1260.54	1515.7	2733.18	3443.33	2445.88
14.9	1132.78	1775.94	615.8	465.56	601.6	169.03	1053.19	1263.75	1509.42	2764.61	3445.49	2460.48
14.95	1102.55	1789.58	628.53	459.89	609.7	168.57	1053.67	1244.34	1509.89	2754.37	3444.4	2465.75
15	1075.42	1784.63	625.35	463.3	602.2	165.69	1056.9	1271.85	1549.79	2756.51	3440.38	2466.57
15.05	1056.83	1784.53	639.38	459.7	603.48	166.93	1058.14	1284.11	1571.91	2772.93	3440.07	2470.74
15.1	1028.97	1790.95	656.28	460.5	606.33	167.31	1051.98	1294.71	1551.91	2765.2	3446.73	2468.63
15.15	1120.47	1793.42	634.61	461.37	603.21	168.17	1051.82	1309.82	1558.12	2758.52	3457.96	2461.73
15.2	1135.53	1792.09	630.86	462.87	605.13	167.4	1054.69	1284.19	1591.88	2757.85	3459.58	2460.81
15.25	1108.48	1798.16	624.12	461.24	600.95	168.33	1052.34	1297.47	1571.93	2751.95	3452.32	2465.66
15.3	1119.48	1797.93	611.33	457.94	602.28	166.32	1050.64	1312.57	1543.9	2743.42	3450.54	2463.69
15.35	1099.87	1804.74	611.66	466.13	604.3	169.51	1053.14	1295.89	1553.24	2745.56	3458.27	2468.35
15.4	1086.21	1806.46	601.87	454.85	604.09	166.09	1055.19	1310.01	1517.6	2757.07	3457.25	2472.1
15.45	1050.33	1807.25	600.86	455.48	607.84	164.84	1053.28	1314.36	1521.76	2753.62	3444.02	2480.02
15.5	1097.53	1814.73	598.39	455.27	606.05	167.44	1056.55	1313.24	1543.49	2731.62	3450.73	2481.62
15.55	1152.85	1807.92	645.64	449.44	609.11	165.23	1055.04	1308.32	1552.22	2715.97	3453.76	2473.57
15.6	1113.27	1816.65	600.15	445.21	605.01	162.84	1054.17	1288.68	1573.92	2712.42	3457.47	2479.26
15.65	1092.34	1810.18	625.34	447.03	604.74	160.16	1054.78	1285.8	1564.19	2724.56	3455.15	2483.65
15.7	1085.36	1813.65	619.03	448.57	604.64	162.49	1057.93	1294.65	1599.9	2749.82	3461.34	2483.05
15.75	1085.1	1822.71	588.41	447.74	602.24	161.36	1056.84	1296.68	1587.52	2749.29	3456.06	2483.1
15.8	1038.02	1828.83	615.47	449.68	604.26	160.25	1058.22	1273.88	1605.65	2753.86	3458.69	2482.92
15.85	1041.49	1824.83	618.81	446.91	609.45	163.79	1060.04	1280.67	1599.23	2771.69	3447.57	2480.56
15.9	1096.68	1828.82	596.84	451.66	604.2	163.89	1059.6	1300.15	1593.03	2764.76	3451.56	2484.98
15.95	1099.55	1835.41	603.63	448.54	604.48	158.05	1062.79	1311.85	1595.85	2753.48	3461.53	2483.43
16	1099.88	1832.21	621.88	450	600.43	162.41	1063.77	1310.24	1579.46	2741.69	3466.7	2487.6
16.05	1110.4	1842.61	601.28	447.59	600.8	160.31	1070.85	1295.48	1568.74	2732.19	3461.17	2490.18
16.1	1096.19	1844.98	577.03	443.72	601.27	157.76	1064.39	1292.55	1602.57	2743.61	3458.39	2477.02
16.15	1070.22	1841.22	560.72	444.41	602.72	159.11	1070.34	1306.75	1602.3	2778.25	3468.11	2479.1
16.2	1052.67	1846.02	553.06	441.35	605.19	160.17	1075.38	1339	1615.41	2770.67	3458.17	2488.28
16.25	1062.37	1858.17	589.42	439.08	604.84	157.48	1075.26	1348.15	1619.02	2777.15	3464.08	2492.71
16.3	1123.54	1859.26	585.48	436.32	597.79	160.15	1076.18	1379.94	1574.99	2782.5	3459.89	2493.63
16.35	1107.78	1867.58	585.49	442.6	601.98	159.1	1077.9	1352.41	1587.1	2764.1	3462.81	2491.18
16.4	1130.48	1879.65	585.07	438.89	599.97	162.72	1076.79	1323.48	1576.89	2748.7	3459.16	2485.42
16.45	1130.04	1905.76	560.34	438.68	601.58	157.91	1084.54	1327.12	1600.72	2757	3468.62	2478.76
16.5	1102.32	1926.42	553.17	436.65	600.91	159.87	1088.64	1318.73	1589.14	2767.84	3455.01	2476.9
16.55	1090.61	1949.96	585.65	439.61	604.25	158.93	1085.24	1322.5	1571.39	2757.15	3463.57	2492.27
16.6	1059.67	1970.37	574.33	438.36	603.69	153.29	1088.21	1344.45	1574.41	2755.98	3477.21	2497.32
16.65	1073.39	1974.65	571.56	437.51	600.68	154.8	1089.59	1365.1	1564.18	2781.2	3459.26	2500.41
16.7	1105.42	1996.89	591.42	437.72	598.19	158.84	1094.24	1335.68	1562.18	2756.87	3463.57	2499.96
16.75	1116.63	2007.27	579.26	438.23	595.67	158.19	1095.16	1322.79	1567.8	2746.61	3475.95	2491.13
16.8	1103.73	2022.62	564.28	436.2	597.67	157.74	1093.41	1318.57	1571.11	2760.51	3464.86	2483.5
16.85	1089.19	2034.52	573.85	436.61	601.16	155.19	1098.19	1330.26	1577.4	2746.4	3470.87	2484.35
16.9	1053.71	2043.61	557.26	433.5	591.19	156.66	1100.56	1325.93	1580.75	2744.55	3474.6	2484.97
16.95	1057.4	2048.79	564.16	434.35	597.58	159.44	1103.48	1346.23	1586.31	2749.67	3466.4	2497.17
17	1088.59	2057.1	566.19	427.49	591.86	153.65	1111.43	1384.81	1572.1	2775.98	3470.32	2499.65
17.05	1079.29	2072.55	564.82	429.64	593.25	156.29	1111.76	1363.82	1572.33	2749.7	3468.01	2504.99
17.1	1111.29	2073.44	578.23	433.27	589.21	157.37	1108.93	1350.67	1567.79	2761.22	3464.13	2498.42
17.15	1112.21	2071.98	586.02	427.4	597.19	154.03	1107.56	1339.34	1569.11	2760.72	3461.46	2498.87
17.2	1084.81	2084.67	550.63	422.51	599.7	156.42	1109.94	1320.66	1566.48	2761.14	3473.03	2495.25
17.25	1063.12	2056.78	539.06	424.92	598.13	154.95	1108.56	1328.35	1566.13	2759.62	3480.15	2499.03
17.3	1031.22	2031.61	541.39	421.65	589.65	153.31	1109.7	1356.65	1562.89	2773.94	3472.35	2505.97
17.35	1031.17	2030.6	522.49	424.18	594.42	153.85	1113.34	1344.19	1564.19	2763.27	3477.38	2510.9
17.4	1064.94	2020.44	539.32	420.36	590.14	151.64	1115.49	1333	1559.14	2755.33	3472.26	2509.27
17.45	1115.04	2026.18	538.75	423.14	592.89	152.32	1116.02	1334.28	1561.02	2757.87	3483.17	2505.48
17.5	1121.03	2039.25	543.54	423.15	591.79	152.3	1118.11	1349.17	1556.24	2758.58	3477.01	2501.54
17.55	1125.88	2044.04	551.44	422.57	595.36	156.53	1117.84	1355.04	1562.51	2765.13	3464.73	2505.89
17.6	1134.8	2061.95	552.75	418.27	598.16	151.34	1122.64	1362.29	1561.73	2774.62	3477.99	2512.25
17.65	1107.06	2076.15	549.03	413.79	597.38	154.71	1120.81	1376.98	1566.07	2770.89	3473.95	2511.4
17.7	1067.25	2091.96	538.32	414.06	598.97	153.33	1124	1379.56	1557.86	2768.44	3474.92	2512.18
17.75	1071.06	2150.88	541.13	415.43	598.94	150.25	1123.61	1365.21	1559.37	2759.63	3476.59	2510.96
17.8	1069.43	2157.07	552.3	414.12	595.76	153.9	1125.07	1348.44	1559.97	2750.72	3482.55	2512.01
17.85	1078.13	2156.5	518.51	410.79	590.49	151.95	1127.12	1359.4	1561.44	2740	3478.29	2518.9
17.9	1112.44	2151.53	511.76	412.92	598.25	152	1126.16	1368.61	1565.99	2749.25	3487.53	2519.08
17.95	1104.46	2152.67	524.56	411.8	593.46	153.81	1126.04	1379.71	1564.78	2759.99	3483.69	2516.51
18	1077.39	2151.35	515.18	415.38	596.62	151.57	1129.21	1418.69	1566.37	2748.6	3478.13	2514.17
18.05	1045.67	2142.91	521.92	411.43	601.49	151.14	1132.55	1413.5	1567.84	2731.56	3480.71	2513.53
18.1	1054.15	2131.75	524.2	415.03	598.81	154.74	1130.67	1397.65	1561.46	2722.16	3479.02	2511.18
18.15	1096.67	2139.5	539.06	409.94	598.76	151.26	1132.92	1388.46	1570.91	2739.94	3476.33	2514.21
18.2	1088.41	2141.17	530.25	409.14	592.41	151.45	1130.69	1376.1	1568.91	2778.41	3473.53	2522.03
18.25	1065.96	2165.02	515.64	402.9	603.12	151.39	1133.42	1370.04	1565.01	2767.44	3476.1	2528.57
18.3	1134.54	2172.53	492.8	401.17	599.87	149.04	1131.5	1384.2	1576.12	2772.15	3475.85	2523.07
18.35	1107.39	2184.78	498.91	400.64	600.16	151.1	1131.8	1397.92	1570.1	2784.16	3478.94	2524.71
18.4	1063.58	2182.6	514.42	401.89	601.78	148.12	1130.21	1414.53	1572.43	2766.69	3484.95	2522.95
18.45	1012.4	2175.35	519.81	400.66	596.66	150.09	1132.48	1397.65	1571.96	2789.89	3478.78	2520.43
18.5	1028.95	2173.89	515.98	395.78	593.67	148.55	1138.13	1393.12	1569.99	2781.24	3488.4	2529.24
18.55	1042.88	2165.47	494.63	395.97	591.27	149.4	1131.73	1392.41	1576.31	2791.49	3484.61	2533.41
18.6	1095	2162.04	493.1	396.14	600.28	147.12	1133.2	1413.71	1576.35	2783.67	3493.94	2533.59
18.65	1078.83	2139.54	496.31	397.16	604.86	148.3	1130.69	1416.35	1576.71	2792.01	3484.02	2528.9
18.7	1073.2	2117.55	497.98	394.31	608.01	150.34	1135.72	1438.64	1576.01	2774.05	3495.04	2528.06
18.75	1065.4	2107.26	466.29	393.02	605.3	147.42	1136.62	1424.22	1578.24	2774.96	3490.02	2521.8
18.8	1085.55	2098.99	455.75	391.48	601.87	149.12	1132.86	1419.47	1584.8	2770.1	3487.91	2520.86
18.85	1105.09	2106.63	491.61	393.99	603.3	147.59	1130.44	1416.9	1583.47	2776.96	3495.72	2528.97
18.9	1095.8	2116.74	522.17	390.19	607.17	146.58	1130.03	1414.26	1589.11	2751.99	3483.72	2540.35
18.95	1111.71	2120.53	502.14	388.81	611.32	148.16	1128.87	1436.72	1574.89	2769.2	3486.84	2542.97
19	1070.25	2126.18	506.44	386.23	606.46	150.02	1129.41	1419.32	1577.77	2765.97	3500.97	2540.12
19.05	1048.39	2128.31	485.07	388.64	604.05	147.4	1132.38	1442.12	1591.46	2762.08	3495.73	2538.04
19.1	1050.51	2086.05	490.83	389.42	797.11	147.64	1127.76	1447.09	1589.76	2762.28	3493.61	2535.78
19.15	1059.06	2069.7	488.37	384.03	869.33	146.66	1129.74	1440.99	1574.93	2770.46	3488.07	2532.6
19.2	1038.77	2029.98	477.63	385.18	878.13	148.4	1127.99	1427.15	1576.91	2751.26	3490.18	2545.37
19.25	1053.27	2020.3	498.71	387.95	883.71	145.18	1129.64	1411.09	1584.41	2764.56	3494.56	2549.27
19.3	1081.31	2020.38	472.03	384.82	873.42	143.18	1122.19	1421.1	1601.17	2794.44	3492.7	2546.42
19.35	1053.43	2021.81	478.03	382.44	865.88	146.39	1125.61	1420.34	1619.05	2794.26	3487.28	2545.5
19.4	1065.22	2027.45	466.67	378.93	867.99	144.58	1127.52	1444.61	1613.33	2773.88	3502.74	2541.35
19.45	1026.24	2027.31	476.02	382.98	871.28	140.73	1123.15	1456.74	1591.74	2752.35	3498.71	2536.91
19.5	1065.62	2026.21	504.47	381.72	869.52	141.52	1123.42	1456.58	1586.54	2737.12	3490.03	2546.71
19.55	1079.09	2028.35	474.85	377.41	870.49	144.97	1123.81	1465.57	1589.21	2761.97	3498.53	2555.41
19.6	1085.5	2022.12	470.75	375.86	623.53	146.43	1124.42	1426.48	1583.28	2776.55	3497.23	2550.21
19.65	1078.41	2025.77	459.79	376.92	589.44	141.42	1123.15	1449.28	1575.02	2755.47	3501.65	2551.44
19.7	1096.76	2029.91	456.79	377.91	591.66	141.23	1126.69	1441.56	1582.76	2768.16	3493.39	2549.86
19.75	1035.26	2027.34	465.74	377.42	633.74	140.35	1124.76	1445.36	1584.95	2766.09	3495.67	2544.71
19.8	991.6	2028.1	491.42	375.82	686.51	142.25	1124.77	1471.23	1587.77	2808.26	3493.07	2540.54
19.85	972.54	2027.36	488.35	371.75	719.59	142.23	1125.46	1475.2	1586.52	2819.43	3501.54	2561.95
19.9	994.01	2031.06	469.74	374.22	788.68	142.11	1125.56	1477.15	1589.14	2801.8	3501.94	2566.16
19.95	1084.9	2034.68	459.4	373.39	788.41	140.9	1123.91	1472.3	1587.27	2788.24	3500.46	2562.09
20	1093.66	2033.53	444.67	374.16	786.59	141.99	1127.25	1452.85	1607.43	2809.11	3502.64	2557.76
20.05	1072.36	2036.55	428.66	367.58	791.59	140.15	1121.42	1466.54	1597.04	2793.38	3501.65	2555.6
20.1	1048.85	2039.71	442.04	368.56	801.29	142.7	1121.52	1465.82	1588.29	2792.33	3505.42	2557.45
20.15	1037.66	2038.31	467.72	362.47	801.01	139.95	1120.32	1489.55	1591.22	2816.67	3499.27	2568.46
20.2	1001.45	2036.52	466.09	361.94	804.5	140.45	1121.33	1500.28	1597.5	2792.89	3496.53	2570.52
20.25	1031.33	2043.98	451.83	361.97	803.9	139.54	1125.48	1501.32	1626.6	2801.8	3502.94	2567.98
20.3	1081.02	2039.36	439.56	362.92	804.28	140.97	1124.85	1501.24	1620.7	2787.58	3502.14	2564.37
20.35	1046.29	2044.26	452.8	361.42	805.87	138.59	1121.22	1480.41	1601.38	2796.33	3502.12	2570.48
20.4	1057.05	2046	438.97	368.36	800.26	135.72	1119.89	1482.07	1601.22	2787.13	3501.55	2565.56
20.45	1041.02	2046.05	441.34	357.42	800.86	139.66	1122.08	1473.13	1599.99	2762.95	3502.67	2554.79
20.5	1043.28	2047.26	429.61	357.12	805.34	136.11	1120.51	1503.44	1588.22	2782.36	3502.65	2560.4
20.55	999.71	2052.07	424.64	354.36	808.27	138.74	1117.25	1514.19	1583.08	2817.01	3506.97	2570.51
20.6	1008.44	2052.92	438.86	353.59	806.33	138.04	1117.13	1493.76	1591.08	2794.92	3495.71	2583.24
20.65	1062.17	2054.91	413.9	352	808.26	135.39	1117.53	1475.71	1590.82	2783.66	3511.39	2583.37
20.7	1051.24	2060.88	403.05	349.96	802.57	139.97	1119.02	1464.49	1589.39	2763.42	3506.61	2580.58
20.75	1055.04	2061.49	411.49	346.81	801.87	138.22	1120.71	1478	1593.14	2783.62	3513.33	2575.93
20.8	1036.36	2063.36	419.37	351.04	804.2	134.23	1122.85	1516.56	1590.3	2789.18	3509.83	2573.45
20.85	1003.46	2061.15	428.35	345.65	805.6	136.84	1119.39	1540.34	1587.22	2779.63	3510.59	2575.79
20.9	969	2065.3	428.51	349.27	811.89	134.69	1119.64	1518.74	1592.05	2785.35	3517.87	2590.95
20.95	1018.88	2067.12	431.55	344.1	812.93	136.27	1120.3	1518.45	1601.26	2812.83	3506.31	2591.78
21	1072.03	2066.93	430.67	344.29	862.83	134.28	1121.1	1516.61	1605.89	2818.84	3510.53	2585.12
21.05	1063.93	2069.69	446.64	344.66	863.48	137.47	1121.11	1524.11	1611.11	2809.1	3511.23	2579.37
21.1	1056.65	2068.16	422.8	340.53	866.71	137.11	1119.99	1571.24	1607.44	2814.34	3514.37	2579.97
21.15	1058.65	2073.58	401.45	344.36	865.95	134.57	1121.61	1543.97	1610.03	2825.6	3513.82	2580.12
21.2	1021.08	2078.92	395.9	341.04	864.22	133.84	1121.11	1560.16	1613.72	2823.59	3515.8	2580.44
21.25	1013.54	2075.74	382.17	347.09	852.94	138.72	1125.74	1543.6	1618.96	2825.42	3513.05	2595.99
21.3	990.58	2093.6	408.48	334.15	855.39	136.51	1125.33	1544.66	1613.81	2820.02	3503.39	2606.19
21.35	992.69	2121.83	413.93	332.54	851.91	133.15	1131.09	1529.07	1614.72	2822.03	3506.02	2599.2
21.4	1057.84	2139.83	405.02	328.57	852.64	133.47	1125.14	1529.39	1619.96	2818.86	3518.77	2593.76
21.45	1037.94	2150.3	405.04	329.79	855.02	134.27	1127.99	1519.57	1620.17	2812.31	3514.04	2592.22
21.5	1023.41	2173.75	412.02	326.7	861.88	132.89	1127.78	1529.58	1622.3	2808.75	3512.62	2588.57
21.55	1036.03	2184.72	415.9	323.62	856.07	134.45	1128.42	1531.71	1626.4	2807.87	3512.43	2589.08
21.6	1003.49	2192.8	406.35	328.24	857.08	132.06	1135.43	1567.19	1623.39	2789.08	3514.1	2611.63
21.65	968.47	2203.33	397.08	330.3	855.04	131.46	1156.83	1565.38	1627.19	2803.84	3513.76	2612.9
21.7	985.71	2184.63	398.65	324.88	857.67	132.35	1166.18	1562.41	1628.33	2807.54	3512.65	2603.72
21.75	1050.26	2167.42	395.68	325.06	853.98	133.93	1171.06	1593.92	1625.63	2805.09	3516.24	2596.81
21.8	1032.02	2157.6	400.37	325.5	852.15	130.39	1167.72	1588.18	1628.49	2822.26	3518.52	2597.46
21.85	1037.52	2156.16	399.68	325.99	854.46	129.95	1165.96	1585.31	1628.92	2839.02	3523.74	2597.64
21.9	1017.54	2159.12	405.02	321.31	854.3	132.36	1168.13	1560.56	1631.41	2846.96	3522.51	2596.46
21.95	1004.41	2161.34	395.15	323.55	852.43	130.99	1170.28	1580.27	1640.48	2807.94	3517.74	2618.94
22	971.49	2163.51	380.05	316.82	856.97	131.14	1172.83	1600.71	1638.96	2776.49	3518.78	2621.99
22.05	956.1	2171.35	365.94	316.65	858.6	131.12	1171.14	1612.07	1636.95	2774.24	3522.94	2614.46
22.1	1003.87	2176.8	370.31	317.56	864.54	129.44	1171.76	1592.37	1640.19	2799.58	3525.41	2608.6
22.15	1015.86	2182.77	371.09	317.22	868.82	133.64	1177.04	1567.03	1645.92	2797.61	3532.46	2606.12
22.2	1005.76	2193.83	398.79	317.79	866.62	132.4	1171.6	1577.93	1638.91	2811.57	3531.8	2602.56
22.25	1034.28	2197.73	383.25	313.53	866.58	132.9	1173.7	1574.36	1646.27	2830.26	3519.35	2614.93
22.3	1034.39	2210.08	385.26	315.7	861.98	130.29	1177.74	1581.72	1648.3	2832.51	3531.76	2626.46
22.35	1005.63	2223.62	367.3	312.55	858.78	127.53	1180.29	1587.21	1640.71	2835.68	3524.34	2625.74
22.4	985.6	2240.69	375.76	313.24	858.11	128.83	1185.78	1600.83	1646.74	2830.51	3526.3	2617
22.45	979.78	2252.77	382.85	310.26	857.97	130.3	1185.87	1596.17	1651.56	2824.04	3526.41	2612
22.5	1006.5	2259.2	400.9	311.51	853.37	127.21	1183.1	1601.37	1647.41	2826.82	3531.43	2612.59
22.55	1033.51	2262.59	375.15	308.49	855.31	124.83	1185.7	1613.05	1648.89	2835.37	3525.56	2609.26
22.6	1019.89	2272.93	372.79	312.08	857.07	128.79	1189.2	1581.96	1657.87	2859.99	3522.84	2625.7
22.65	1018.7	2287.23	375.08	306.16	860.24	127.89	1192.57	1578.48	1657.17	2842.66	3528.1	2632.05
22.7	1042.64	2303.61	364.89	307.02	860.67	124.55	1193.64	1584.36	1653.36	2834.39	3532.42	2633.92
22.75	1001.61	2292.07	380.37	308.3	860.01	126.76	1200.16	1590.87	1656.66	2829.01	3529.17	2625.64
22.8	956.35	2288.62	364.48	304.68	858.54	125.59	1203.79	1591.81	1660.95	2814.02	3535.1	2619.82
22.85	960.08	2290.29	358.14	302.41	853.53	126.86	1200.61	1597.77	1660.83	2815.29	3522.3	2620.46
22.9	972.09	2299.43	371.95	305.44	858.04	126.3	1191.05	1597.15	1660.97	2814.87	3528.68	2623.94
22.95	1018.33	2297.31	358.78	301.26	856.12	128.46	1188.24	1630.04	1662.73	2811.71	3534.36	2639.65
23	1007.66	2301.95	358.13	299.88	856.13	126.71	1175.87	1580.95	1658.34	2831.99	3535.23	2639.2
23.05	1028.07	2306.56	362.71	299.19	855.09	128.46	1162.19	1577.67	1654.28	2832.15	3536.74	2632.17
23.1	1021.2	2304.32	352.6	296.95	862.54	124.87	1168.58	1591.4	1647.02	2836.6	3527.47	2628.85
23.15	1010.97	2319.04	378.55	296.15	863.33	124.27	1170.32	1586.36	1643.19	2851.84	3526.12	2627.44
23.2	971.12	2315.02	352.35	300.16	869.49	124.89	1190.97	1600.59	1642.88	2847.14	3533.73	2631.71
23.25	952.93	2322.19	344.78	298.02	864.03	123.15	1191.26	1623.87	1646.69	2841.53	3530.06	2641.29
23.3	957.47	2324.39	333.79	294.91	862.56	125.18	1166.38	1594.82	1645.02	2850.12	3536.16	2630.76
23.35	997.7	2321.28	344	295.63	865.46	123.52	1156.82	1582.46	1642.63	2855.09	3536.62	2628.07
23.4	1021.55	2321.02	339.54	295.92	857.61	125.66	1156.92	1580.53	1645.63	2819.42	3530.24	2625.4
23.45	1036.98	2320.2	348.4	292.24	858.71	125.77	1150.01	1596.7	1641.24	2812.25	3537.04	2615.2
23.5	1020.63	2326.31	344.4	294.68	856.53	124.2	1154.15	1598.1	1643.21	2830.55	3540.36	2617.52
23.55	1001.07	2323.04	356.28	296.13	854.42	124.08	1152.07	1609.21	1645.51	2821.23	3542.06	2611.12
23.6	999.25	2327.98	350.42	294.26	855.64	124.62	1153.34	1627.94	1645.37	2822.1	3539.44	2612.54
23.65	962.25	2330.6	381.09	288.56	860.32	121.24	1155.78	1616.86	1647.15	2841.13	3539.02	2613.49
23.7	979.27	2310.35	366.7	290.91	859.57	131.74	1153.69	1593.94	1648.03	2845.88	3539.69	2614.03
23.75	985.64	2304.41	342.48	293.68	859.33	121.93	1156.1	1581.75	1651.89	2844.36	3538.33	2611.57
23.8	1025.26	2241.19	338.82	287.45	857.83	123.37	1156.72	1586.3	1654.46	2832.63	3536.58	2611.67
23.85	1017.28	2227.77	324.93	295.85	856.47	120.33	1155.85	1646.84	1652.62	2830.83	3536	2612.23
23.9	1023.32	2212.49	313.88	288.08	856.25	117.98	1152.72	1652.38	1658.36	2837.53	3542.77	2614.38
23.95	998.06	2212.14	322.52	283.28	855.45	121.26	1155.58	1655.78	1653.5	2853.14	3539.37	2616.67
24	971.36	2210.93	317.07	285.51	857.5	121.59	1154.3	1620.51	1657.37	2818.69	3539.25	2616.87
24.05	961.65	2208.8	321.41	285	860.09	119.2	1157.64	1623.95	1650.14	2836.22	3544.3	2616.28
24.1	956.32	2206.4	338.67	286.17	860.25	120.72	1158.74	1586.24	1659.5	2844.16	3544.51	2616.98
24.15	1017.61	2209.43	319.71	283.07	861.42	119.8	1158.17	1611.59	1656.43	2828.43	3537.57	2619.86
24.2	1024.75	2208.54	329.6	278.66	857.62	118.46	1161.84	1638.15	1657.42	2835.88	3540.23	2619.33
24.25	1017.16	2208.91	334.42	280.41	856.35	115.35	1159.54	1642.56	1659.81	2853.03	3543.39	2622
24.3	993.2	2209.15	320.04	283.01	858.76	117.49	1165.28	1634.26	1660.78	2855.82	3547.14	2622.98
24.35	975.95	2210.68	316.73	279.2	855.73	116.76	1159.01	1645.12	1681.33	2852.73	3547.95	2624.01
24.4	902.91	2219.91	335.72	283.84	855.63	119.84	1164.6	1652.38	1705.93	2849.89	3547.02	2620.15
24.45	940.02	2218.17	319.73	281.15	855.88	117.25	1166.97	1701.91	1709.94	2841.46	3544.86	2623.41
24.5	1004.03	2217.41	323.23	279.86	861.5	118.58	1163.99	1651.8	1695.63	2836.69	3549.71	2624.87
24.55	1025.86	2212.62	310.1	274.54	860.13	117.1	1166.84	1618.41	1691.5	2828.01	3546.25	2623.04
24.6	1027.77	2219.82	309.02	278.33	861.81	119.15	1162.47	1633.95	1703.11	2834.88	3550.32	2625.39
24.65	1001.35	2226.52	316.42	276.45	861.95	116.63	1166.11	1621.46	1706.12	2813.83	3548.67	2624.51
24.7	973.68	2232.74	344.56	274.49	857.53	117	1169.32	1664.97	1700.49	2826.81	3548.25	2628.3
24.75	957.21	2196.72	321.83	270.68	860.65	116.68	1168.88	1680.19	1696.21	2827.43	3550.91	2625.71
24.8	938.46	2189.52	318.76	275.35	861	120.37	1168.33	1683.44	1717.93	2839.92	3552.09	2628.49
24.85	879.78	2187.82	314.61	272.39	861.73	121.23	1170.43	1674.28	1715.38	2851.18	3551.18	2628.4
24.9	1006.86	2189.06	308.81	272.85	871.41	115.82	1175.85	1648.18	1714.51	2857.01	3553.05	2629.11
24.95	1010.43	2189.01	308.67	269.56	873.63	120.4	1175.09	1681.92	1725.76	2865.91	3551.38	2631.98
25	1011.67	2191.72	304.45	266.33	870.23	119.23	1174.02	1707.1	1709.24	2875.01	3559.9	2628.08
25.05	1016.55	2185.24	331.07	266.43	869.35	118.3	1176.48	1672.25	1727.42	2880.11	3557.42	2629.05
25.1	984.69	2185.68	283.51	266.66	865.75	117.78	1180.03	1673.59	1736.37	2862.78	3555.62	2629.47
25.15	965.57	2187.3	320.85	266.45	869.15	118.79	1193.2	1671.59	1728.41	2842.6	3552.65	2632.69
25.2	956.3	2182.99	304.9	260.68	867.81	117.02	1197.04	1687.14	1732.18	2826.47	3556.97	2632.91
25.25	974.91	2185.94	322.74	265.15	865.07	115.01	1192.95	1683.42	1740.94	2834.49	3557.19	2630.52
25.3	955.86	2183.63	291.37	260.01	866.74	117.67	1194.35	1660.39	1750.99	2846.41	3554.17	2632.59
25.35	1020.37	2187.77	296.34	261	867.62	117.79	1196.78	1667.43	1746.1	2859.34	3557.26	2636.45
25.4	1001.44	2188.44	290.77	259.66	873.01	115.57	1201.3	1674.14	1739.18	2855.53	3559.48	2634.59
25.45	1002	2187.96	303.66	259.14	869.63	116.05	1210.25	1672.96	1744.57	2858.21	3563.9	2634.47
25.5	978.32	2187.41	302.31	259.2	868.84	116.04	1208.05	1667.42	1750.06	2854.54	3559	2635
25.55	992.87	2185.74	295.31	257.6	868.48	120.04	1209.65	1691.98	1749.09	2850.37	3560.75	2639.23
25.6	937.68	2187.65	286.73	259.05	869.44	117.24	1214.29	1705.36	1752.25	2858.21	3569.92	2636.07
25.65	911.26	2186.38	280.04	255.6	870.14	116.37	1215.99	1692.37	1759.17	2854.65	3566.62	2638.92
25.7	990.98	2185.19	290.61	253.69	868.21	113.59	1218.77	1694.68	1757.47	2856.12	3559.74	2639.03
25.75	979.97	2186.51	283.79	254.38	873.52	117.36	1220.55	1695.22	1748.82	2860.32	3562.08	2640.21
25.8	974.07	2183.73	278.43	253.97	873.09	116.09	1226.48	1716.45	1752.76	2862.23	3560.6	2641.59
25.85	991.06	2184.99	297.66	255.85	871.44	117.15	1230.5	1709.24	1758.19	2845.41	3559.67	2639.65
25.9	971.7	2189.26	284.46	249.43	876.51	115.34	1231.82	1741.09	1762.15	2842.78	3561.67	2641.82
25.95	955.97	2190.89	287.48	250.05	875.91	115.61	1234.04	1695.3	1768.19	2856.1	3559.82	2643.67
26	933.26	2188.82	287.4	250.08	875.55	115.73	1234.83	1700.34	1739.28	2849.57	3558.95	2641.87
26.05	948.22	2188.32	278.34	250.13	875.23	115.64	1234.67	1747.35	1719.24	2855.27	3556.55	2643.25
26.1	1012.57	2191.04	267.03	247.7	871.47	116.99	1242.21	1716.39	1732.96	2865.64	3563.16	2645.17
26.15	988.61	2185.64	283.16	256.65	871.95	119.77	1243.43	1735.11	1750.02	2852.17	3564.28	2644.48
26.2	979.88	2191.54	277.21	245.38	876.22	117.89	1244.88	1735.83	1758.77	2847.87	3573.52	2645.89
26.25	983.71	2187.4	273.46	241.87	876.02	116.44	1247.45	1744.99	1752.57	2836.43	3564.1	2646.97
26.3	980.42	2188	276.85	241.64	878.41	116.55	1249.4	1758.66	1762.6	2836.05	3571.83	2645.95
26.35	964.05	2192.05	279.17	240.56	876.02	115.82	1249.38	1732.34	1773.66	2863.78	3568.44	2647.2
26.4	988.87	2195.39	258.4	238.07	874.28	116.05	1251.26	1713.68	1766.66	2874.86	3568.95	2649.15
26.45	988.83	2191.07	267.76	239.78	872.62	114.28	1253.89	1767.91	1723.72	2865.31	3568.59	2650.63
26.5	979.36	2191.76	277.93	239.04	870.72	114.11	1249.58	1741.8	1748.13	2856.89	3568.38	2649.22
26.55	974.15	2190.51	266	235.54	873.32	115.09	1251.6	1734.31	1765.41	2867.6	3573.11	2652.01
26.6	969.37	2190.72	255.7	236.53	873.6	119.69	1256.26	1763.84	1771.86	2870.78	3578.4	2647.51
26.65	967.78	2189.67	248.09	236.82	876.12	115.84	1250.24	1810.28	1775.86	2857.71	3577.08	2674.68
26.7	977.07	2195.72	272.25	234.65	873.53	114.54	1248.35	1830.36	1763.6	2853.32	3570.29	2673.87
26.75	989.41	2197.17	260.83	236.27	878.02	115.59	1243.8	1831.35	1732.9	2838.36	3572.77	2678.88
26.8	997.12	2193.05	276.55	229.99	877.96	115.27	1243.45	1873.43	1716.67	2833.72	3575.29	2678.21
26.85	968.77	2193.1	279	233.57	877.96	115.71	1237.63	1843.66	1724.3	2857.04	3570.34	2676.89
26.9	972.6	2188.91	271.04	232.34	875.48	117.14	1238.4	1815.98	1744.52	2838.22	3573.63	2671.99
26.95	939.63	2191.21	253.22	231.65	875.49	114.37	1240.72	1801.11	1731.42	2837.93	3572.77	2674.21
27	927.21	2197.85	240.08	231.87	877.27	116.52	1234.97	1809.59	1744.06	2878.46	3570.94	2672.64
27.05	946.85	2192.2	238.68	230.2	878.3	115.69	1241.19	1818.28	1739.65	2887.41	3571.09	2673.25
27.1	956.76	2187.24	240.15	230.83	875.49	116.6	1240.69	1815.59	1710.35	2867.72	3569.75	2680.6
27.15	961.39	2195.81	241.81	227.71	875.44	115.43	1231.98	1814.96	1735.14	2862.77	3580.04	2685.69
27.2	962.47	2200.56	246.3	228.69	879.14	115.34	1231.74	1815.02	1743.93	2870.71	3573.54	2688.69
27.25	964.31	2192.42	240.29	227.99	875.36	117.47	1237.04	1825.71	1710.38	2858.41	3575.36	2687.89
27.3	955.8	2198.36	247.67	223.92	878.4	115.29	1234.55	1803.71	1707.04	2851.48	3574.01	2684.67
27.35	970.86	2197.88	263.19	224.19	881.51	115.67	1233.72	1825.64	1717.01	2831.55	3573.97	2678.47
27.4	995.43	2201.67	251.89	225.01	878.35	114.2	1237.04	1824.23	1722.38	2811	3579.96	2677.35
27.45	974.29	2202.27	254.49	222.4	876.29	115.44	1236.27	1816.99	1714.09	2811.87	3575.59	2693.07
27.5	981.5	2204.53	245.47	225.28	877.53	113.39	1238.38	1843.36	1707.49	2817.39	3574.7	2696.26
27.55	982.55	2200.66	234.41	224.45	877.64	113.83	1238.2	1881.61	1705.52	2841.98	3583.48	2694.2
27.6	983.07	2211.43	224.86	223.91	875.75	113.17	1237.37	1825.32	1710.79	2842.52	3580.75	2691.82
27.65	962.43	2210.12	235.48	224.28	874.85	113.54	1235.25	1820.32	1720.51	2868.11	3585.1	2685.5
27.7	961.29	2214.51	227.21	225.15	879.75	114.54	1240.09	1872.07	1708.91	2880.45	3583.36	2684.69
27.75	949.82	2220.8	237.43	218.88	879.97	114.32	1237.28	1867.14	1709.35	2893.08	3578.3	2691.03
27.8	955.05	2220.62	257.31	217.76	877.67	114.28	1236.75	1876.65	1705.93	2865.51	3582.92	2698.87
27.85	975.8	2224.1	237.28	216.14	881.29	115.44	1238.22	1851.66	1705.43	2865	3581.73	2700.01
27.9	981.02	2228.63	241.68	214.04	879.11	115.64	1235.4	1848.36	1708.74	2872.31	3580.81	2699.58
27.95	970.8	2233.97	234.21	212.34	878.57	114.88	1238.4	1838.06	1719.22	2887.83	3586.68	2693.64
28	954.61	2250.99	223.47	209.91	884.96	113.87	1237.11	1859.61	1708.48	2863.26	3576.58	2687.25
28.05	965.72	2253.39	245.83	208.51	880.54	112.77	1238.46	1867.46	1712.38	2873.51	3585.46	2693.56
28.1	947.37	2248.7	234.28	210.24	880.13	115.32	1237.01	1889.11	1713.79	2871.09	3580.79	2704.72
28.15	959.9	2249.88	247.75	209.24	880.58	116.99	1237.88	1908.28	1707.45	2874.43	3583.17	2702.39
28.2	998.1	2257.71	230.82	208.73	876.03	112.77	1240.5	1875.64	1711.73	2872.87	3588.2	2702.36
28.25	980.91	2262.1	232.95	204.71	877.24	112.28	1238.22	1820.3	1711.94	2877.01	3590.12	2699.87
28.3	979.48	2263.78	249.76	206.14	881.17	115.28	1239.61	1827.44	1708.52	2887.48	3582.98	2685
28.35	956.74	2264.05	221.95	208.35	882.44	113.25	1243.52	1845.76	1706.82	2899.48	3585.9	2674.74
28.4	961.55	2266.26	209.69	202.9	880.55	112.76	1239.4	1853.7	1710.07	2904.43	3583.42	2669.21
28.45	925.41	2275.53	216.52	203.71	881.87	113.84	1240.93	1856.93	1709.08	2904.99	3586.88	2671.01
28.5	945.02	2278.81	227.46	202.32	880.49	113.75	1244.16	1865.18	1713.31	2894.05	3588.3	2698.39
28.55	983.88	2286.31	222.95	201.98	887.56	111.97	1240.58	1835.13	1713.42	2884.49	3589.23	2707.25
28.6	983.96	2291.54	219.3	201.24	882.01	115.01	1237.8	1836.2	1713.32	2880.44	3586.13	2705.85
28.65	963.9	2293.86	219.38	198.21	883.36	114.08	1241	1841.2	1712.23	2882	3587.18	2697.2
28.7	939.75	2300.91	213.32	199.16	884.06	114.67	1243.11	1845.07	1714.92	2898.43	3589.8	2689.49
28.75	939.03	2301.28	215.34	196.01	881.85	114.06	1239.55	1871.21	1710.44	2899.03	3588.23	2681.2
28.8	920.64	2312.14	202.33	195.16	883.26	111.73	1237.35	1862.41	1714.05	2881.76	3588.14	2680.86
28.85	956.12	2274.57	201.28	196.46	885.38	114.37	1239.23	1864.64	1718.14	2870.89	3585.67	2691.65
28.9	967.2	2235.09	200.58	195.73	884.7	112.98	1242.15	1844.5	1720.2	2842.65	3585.17	2705.25
28.95	959.55	2218.01	209.35	198	883.26	115.63	1242.59	1838.85	1733.41	2846.01	3587.72	2716.64
29	974.4	2213.81	204.48	197.15	886.25	110.21	1245.36	1868.4	1779.33	2858.61	3590.13	2703.93
29.05	967.95	2205.04	233.95	195.08	887.96	110.86	1244.65	1863.15	1778.4	2841.45		2700.28
29.1	935.19	2212.86	202.15	194.28	883.53	111.76	1245.65	1884.67	1771.33	2833.11		2687.49
29.15	939.81	2211.59	211.34	195.04	885.64	113.91	1247.16	1879.02	1761.5	2865.28		2679.29
29.2	938.13	2202.73	205.92	193.9	885.75	113.82	1244	1902.4	1756.42	2889.64		2676.97
29.25	976.35	2201.12	212.18	191.48	884.66	113.03	1244.93	1874.27	1752.72	2875.95		2677.27
29.3	976.27	2197.91	207.83	191.32	887.62	111.46	1243.06	1863.24	1747.02	2894.44		2701.3
29.35	980.12	2201.74	205.1	195.68	887.22	112.99	1246.79	1888.25	1744.65	2884.46		2714.84
29.4	953.78	2202.51	195.91	188.94	885.13	113.82	1247.81	1884.5	1746.98	2875.94		2720.79
29.45	946.81	2204.61	187.86	194.9	889.36	113.54	1248.71	1890.71	1749.13	2907.48		2714.81
29.5	931.56	2201.1	198.4	189.2	889.91	111.91	1244.81	1880.01	1746.22	2905.33		2711.95
29.55	956.23	2200.86	197.18	190.07	886.05	111.76	1250.61	1896.66	1749.75	2916.68		2703.99
29.6	967.91	2199.18	212.78	189.83	887.29	111.83	1251.38	1857.45	1749.99	2915.8		2699.09
29.65		2196.96	192.54	188.14	885.36	112.09	1252.68	1859.12	1752.69	2933		2716.88
29.7		2202.63	197.27	185.52	888.4	113.17	1252.74	1870.69	1746.74	2908.38		2717.63
29.75		2203.75	195.96	184.61	887.3	114.03	1256.55	1876.1	1748.03	2905.49		2721.16
29.8		2200.4	194.7	183.92	891.2	113.96	1254.53	1891.1	1756.12	2899.97		2715.68
29.85		2205.58	194.68	187.89	896	110	1253.64	1906.82	1746.51	2906.61		2707.34
29.9		2212.24	194.03	188.52		112.57	1255.73	1898.26	1755.61	2897.95		2696.43
29.95			186.43	182.51		113.7	1256.16	1871.79	1762.49	2895.48		2699.28
30				179.36		112.23	1260.06	1859.02	1766.91	2910.82		2721.43
										2922.36		2722.06
										2914.46		2719.42
										2891.18		2714.19
										2870.62		2711.89
										2875.48		2705.19
										2894.82		2696.1
										2890.29		2700.48
										2880.84		2712.38
										2879.47		2731.22
										2897.88		2731.92
										2910.97		2721.63
										3953.04		2719.51
										2920.61		2720.61
										2911.19		2712.19
										2905.88		2709.45
												2742.51
												2802.54
												2793.09
												2788.52
												2787.41
												2786.4
												2804.57
												2807.93
												2804.79
