# Supplementary material for: Contamination-resistant, rapid emulsion-based isothermal nucleic acid amplification with Mie-scatter inspired light scatter analysis for bacterial identification
Source: Sci Rep. 2021 Oct 7;11:19933. doi: 10.1038/s41598-021-99200-4 (PMC8497611; doi:10.1038/s41598-021-99200-4)
Supplement: Supplementary file 1 — Supplementary Information 1. [file 41598_2021_99200_MOESM1_ESM.zip › Emulsion Droplet Sizes with Varying DNA Fragment Amount.xlsx]

## Sheet: NTC
1 ug Sizes	0 ug Sizes
37.74	33.36
48.37	12
30.53	13.3333
30	13.5974
25.06	14.6667
32.25	16
22.36	8
16	14.9071
15.62	13.3998
31.24	8.43274
11.66	6.66667
12.17	21.3333
14.14	16.8655
13.54	11.9257
24.41	10.7497
17.09	12.2927
16.97	9.70681
14.14	21.3333
13.42	58.6212
10.2	15.2023
17.89	10.6667
22.63	10.6667
17.89	14.6667
25.61	12.2927
17.2	14.6667
15.23	13.3998
17.09	8.11035
25.46	8.5375
24.08	13.1318
21.26	30.6956
19.7	12
14.14	10.6667
12.81	10.9949
15.23	12.2927
28.43	11.9257
66.84	10.1544
45.34	14.9071
32.56	10.7497
28.28	16.0555
19.7	10.7497
31.3	7.7746
28.84	13.1993
17.2	22.0706
28.84	10.4137
27.78	13.3998
26.91	12.0738
28.43	12.6491
14.45	40.0222
20.3	6.66667
	10.7497
	13.3998
	16.1107
	14.9071
	19.0904
	11.4698
	28.1267
	10.9949
