# Supplementary material for: Contamination-resistant, rapid emulsion-based isothermal nucleic acid amplification with Mie-scatter inspired light scatter analysis for bacterial identification
Source: Sci Rep. 2021 Oct 7;11:19933. doi: 10.1038/s41598-021-99200-4 (PMC8497611; doi:10.1038/s41598-021-99200-4)
Supplement: Supplementary file 1 — Supplementary Information 1. [file 41598_2021_99200_MOESM1_ESM.zip › Smartphone Light Scatter Data.xlsx]

## Sheet: 30 deg
Time (min)	10^6_1	10^6_2	10^6_3	10^3_1	10^3_2	10^3_3	10^0_1	10^0_2	10^0_3	NTC_1	NTC_2	NTC_3
0	0	0	0	0	0	0	0	0	0	0	0	0
0.5	-1.89304	10.5162	29.7754	12.7251	11.5112	8.17025	27.2452	16.8041	18.4068	0.260643	21.9882	26.9329
1	-4.35549	13.4693	29.4403	12.6128	13.4781	10.7685	33.056	30.9325	20.2981	-0.194207	21.9407	24.7544
1.5	-6.54971	9.78647	36.4823	15.6481	12.4602	7.60424	27.6493	29.2476	19.8402	0.70451	24.7661	28.7643
2	-5.89851	10.8957	35.8342	7.95728	9.29114	9.1302	29.4488	24.0669	20.5627	-0.904655	20.692	31.7396
2.5	-6.79587	12.7967	27.0369	4.90746	7.80489	5.34941	21.5861	20.6902	20.0899	-0.959589	18.9475	23.7403
3	-6.04366	7.9055	23.573	7.79154	4.98686	5.10808	25.8275	18.8941	16.6227	-0.809514	21.1165	29.0935
3.5	-6.7928	5.46436	18.7283	1.02754	5.71516	5.84416	21.2346	22.8429	16.0321	-2.03599	15.6426	24.849
4	-7.65763	7.47851	22.2736	0.450458	2.59016	5.01988	19.717	15.0601	10.2005	-0.642644	12.2104	23.6148
4.5	-8.08088	7.01479	22.1606	-4.42528	1.95596	3.59197	17.0497	14.1119	9.95912	-2.00986	15.433	16.2913
5	-8.22613	5.02307	18.4669	-3.80918	-0.431252	0.166805	14.8377	11.103	7.22045	-2.68152	10.4514	18.202
5.5	-8.18894	3.94943	19.0318	-7.35313	-1.05901	0.190554	11.4246	11.0872	7.01833	-1.58726	13.1881	15.534
6	-8.7512	2.73535	17.1879	-3.14476	-0.75977	1.76209	8.53746	8.24491	7.54464	-2.30418	9.62108	9.48086
6.5	-8.66257	-1.82211	15.1804	-2.89162	-2.57794	-1.28383	11.6719	6.49586	6.87706	-2.13076	7.87475	14.8707
7	-8.66619	-1.85662	15.7627	-6.2936	-5.70126	-0.83857	9.80362	9.46917	7.48521	-2.01948	5.81654	10.858
7.5	-8.3489	-0.868548	15.1476	-8.10055	-6.70508	-2.50217	11.7678	6.39481	4.31459	-2.60171	6.39051	5.07757
8	-8.89098	-2.91408	12.5942	-6.50896	-3.89605	-3.17611	9.11265	7.55359	2.34107	-2.41928	8.61763	10.5757
8.5	-8.33159	-1.97206	16.1044	-7.5557	-5.48783	-1.18551	4.8545	4.60406	4.36214	-2.38511	2.315	13.0084
9	-9.51068	-4.44675	14.3435	-7.35221	-7.20386	-2.93535	5.30064	4.51679	2.667	-1.73412	4.99466	10.4436
9.5	-8.29411	-4.5636	13.1869	-7.16203	-6.00913	-3.72924	7.12706	3.2943	-0.764472	-2.15728	4.17322	6.59771
10	-7.95033	-3.29789	15.5948	-9.16524	-7.77787	-3.39189	6.46355	2.15899	2.44616	-2.94715	6.72887	7.45335
10.5	-9.29437	-4.6389	17.8532	-9.27906	-4.12135	-4.4231	5.82865	1.89128	-0.0191865	-3.35452	4.93129	7.544
11	-9.5111	-2.67622	13.6774	-8.55538	-5.78921	-4.41955	4.50024	3.18463	-0.058294	-3.00309	5.24805	6.63915
11.5	-9.16376	-4.21113	17.3075	-7.85801	-6.16252	-2.96453	4.12122	5.11413	-0.593739	-2.88538	4.60515	8.39406
12	-8.86471	-1.84038	17.1817	-9.93795	-7.33975	-3.43387	1.23886	3.97799	0.44915	-2.6331	2.15996	6.29423
12.5	-7.90759	-3.32991	11.1083	-6.80027	-7.14115	-1.9168	3.78843	3.3832	-0.739518	-2.91008	4.48994	7.99435
13	-9.48022	-3.26344	15.7095	-8.88532	-4.90015	-1.90212	0.692351	3.61171	-0.950957	-2.51179	6.41268	9.42888
13.5	-9.10048	-2.63548	16.7583	-10.0041	-6.57307	-1.36723	2.48706	4.05708	-0.324523	-3.16551	4.8404	5.97123
14	-8.92238	-2.02939	12.4371	-8.49494	-4.50877	-1.89692	1.21509	3.81509	0.290864	-3.06124	4.34529	8.11534
14.5	-9.2535	-3.47213	14.0262	-9.83273	-6.38898	-3.62993	5.31702	1.54234	-1.00474	-2.70759	4.19361	3.63324

## Sheet: 60 deg
Time (min)	10^6_1	10^6_2	10^6_3	10^3_1	10^3_2	10^3_3	10^0_1	10^0_2	10^0_3	NTC_1	NTC_2	NTC_3
0	0	0	0	0	0	0	0	0	0	0	0	0
0.5	2.71949	2.38918	5.87576	10.316	0.361545	1.1135	4.79628	1.11804	2.9181	-3.63103	3.80358	5.04515
1	-0.692461	2.95459	6.14789	13.738	1.27901	1.67969	7.38522	4.50742	6.1706	-2.06299	4.5304	9.66455
1.5	1.06173	5.1195	11.4183	10.1774	4.42351	5.35397	8.42541	5.54379	7.03067	0.593252	3.5009	14.0866
2	-0.535925	5.34837	15.4786	15.4742	3.18427	6.72436	9.1098	9.90789	7.1481	-2.91647	6.69667	15.0231
2.5	-2.33628	3.52806	10.6449	16.4061	4.75361	7.46835	9.42695	9.16357	9.15278	-0.45623	6.47843	13.8343
3	-1.45237	2.90273	7.58677	13.1082	4.24564	5.00703	13.506	8.57934	11.0481	-3.66468	5.8367	17.7415
3.5	-0.651873	7.72016	12.3121	13.3695	5.53901	8.53365	10.7725	8.35916	14.9992	0.164178	3.62393	17.0356
4	-2.90762	7.57496	10.1948	13.7813	6.19265	8.14293	10.1213	9.37028	8.66239	-3.21349	3.91348	18.151
4.5	-3.35117	6.23591	9.19978	15.1217	4.34898	5.95768	10.0711	5.95571	9.93695	-1.64357	5.34991	15.9882
5	-3.97933	7.57101	10.2276	13.0793	4.49708	7.40318	9.26376	8.56705	11.0916	-2.9339	5.04439	16.2592
5.5	-3.2817	18.1854	12.0487	12.6809	4.38747	10.3425	8.82016	7.14214	9.28458	-3.34758	6.31583	14.1146
6	-3.56053	3.51531	9.51341	10.7756	3.01551	8.11954	9.01518	5.97411	8.50067	-4.55309	4.63321	14.7019
6.5	-3.29991	2.77365	9.56338	14.2967	-1.08022	6.84346	9.65172	5.88697	6.13792	-4.58379	4.30307	16.6121
7	-2.78682	2.72971	10.2354	11.1963	5.33156	3.50174	10.7083	6.16155	9.90728	-4.42665	1.76111	15.0133
7.5	-3.92822	-0.218991	8.57802	9.87084	3.23324	5.87099	8.21568	3.24435	10.5085	-4.61378	4.83505	12.7884
8	-4.4697	-0.955936	7.40563	10.8295	2.56835	4.56186	8.84384	2.02688	8.65397	-4.86968	2.84774	16.8665
8.5	-4.30704	0.745627	7.43143	12.3784	2.69563	4.44099	8.48834	4.54586	8.48454	-4.65895	3.78312	11.1982
9	-4.8769	2.86845	7.9743	11.8862	2.76982	5.13748	6.76211	1.0793	6.39547	-4.23277	4.48279	14.4843
9.5	-3.76299	2.10113	9.91493	10.6956	2.18863	5.60621	8.80569	1.31301	8.8549	-3.50817	3.81321	14.7718
10	-5.20579	3.67278	9.44173	12.4794	2.77985	5.05153	7.48428	3.19501	7.81237	-4.3377	3.10395	13.931
10.5	-3.91855	1.81147	9.38864	10.5658	3.71087	5.12305	5.63444	4.1384	7.29205	-4.95506	2.5386	14.841
11	-4.86663	1.18884	10.6566	12.0483	3.65981	6.56725	6.99377	4.13261	5.95925	-5.72324	1.3448	9.02429
11.5	-3.19852	0.968043	9.03454	10.7944	5.52423	3.24821	6.6555	3.85653	7.30833	-3.22732	2.15569	13.6793
12	-5.9114	-0.183224	6.39606	11.1114	3.02197	5.28061	9.46745	2.95951	3.16206	-4.03375	4.04172	17.3648
12.5	-4.86239	1.56931	9.11367	9.27322	4.72583	6.14733	6.27167	3.65128	8.74132	-4.31389	2.3777	10.4062
13	-5.62164	-0.650902	10.5013	12.3505	4.22237	5.82395	10.2631	3.36312	5.41852	-5.30722	4.42183	12.6186
13.5	-5.46945	1.984	8.62359	10.1028	1.63531	8.188	8.58133	4.36958	8.79291	-5.08244	2.95051	9.8376
14	-6.17357	0.342876	8.9818	9.3693	2.93308	5.0371	6.19853	3.24965	5.63086	-4.43139	4.42319	10.9162
14.5	-5.83695		8.37945	11.5184		6.09674	8.27181		7.31563	-5.7201		11.2579
