# Supplementary material for: Contamination-resistant, rapid emulsion-based isothermal nucleic acid amplification with Mie-scatter inspired light scatter analysis for bacterial identification
Source: Sci Rep. 2021 Oct 7;11:19933. doi: 10.1038/s41598-021-99200-4 (PMC8497611; doi:10.1038/s41598-021-99200-4)
Supplement: Supplementary file 1 — Supplementary Information 1. [file 41598_2021_99200_MOESM1_ESM.zip › Varrying DNA Fragment Mixture Light Scatter.xlsx]

## Sheet: Sheet1
Time (s)	Time (min)	0 copies		0.5 ug		1 ug
0	0	553.97	0	459.45	0	495	0
1.5	0.025	756.77	202.8	855.48	396.03	1244.2	749.2
3	0.05	976.55	422.58	1744.45	1285	2453.31	1958.31
4.5	0.075	1652.05	1098.08	1916.11	1456.66	3534.69	3039.69
6	0.1	2059.07	1505.1	2968.17	2508.72	3111.37	2616.37
7.5	0.125	3118.47	2564.5	3439.3	2979.85	4357.57	3862.57
9	0.15	3723.66	3169.69	4415.17	3955.72	4191.3	3696.3
10.5	0.175	5293.45	4739.48	5058.37	4598.92	4504.12	4009.12
12	0.2	6564.05	6010.08	5827.61	5368.16	5898.52	5403.52
13.5	0.225	6731.68	6177.71	6764.11	6304.66	5081.94	4586.94
15	0.25	7002.97	6449	6877.28	6417.83	5609.49	5114.49
16.5	0.275	7222.52	6668.55	7631.29	7171.84	5795.33	5300.33
18	0.3	8085.38	7531.41	6706.93	6247.48	5261.08	4766.08
19.5	0.325	8780.36	8226.39	7514.28	7054.83	5900.59	5405.59
21	0.35	8469.26	7915.29	7866.89	7407.44	5366.3	4871.3
22.5	0.375	7980.86	7426.89	6841.11	6381.66	6314.76	5819.76
24	0.4	8720.18	8166.21	6947.47	6488.02	5611.32	5116.32
25.5	0.425	8403.35	7849.38	7719.98	7260.53	5271.9	4776.9
27	0.45	8350.31	7796.34	7306.03	6846.58	5508.38	5013.38
28.5	0.475	8510.51	7956.54	7125.03	6665.58	5243.41	4748.41
30	0.5	9309.54	8755.57	7463.44	7003.99	5426.66	4931.66
31.5	0.525	8980.3	8426.33	7741.03	7281.58	5409.64	4914.64
33	0.55	8149.09	7595.12	7080.33	6620.88	5515.12	5020.12
34.5	0.575	8792.08	8238.11	7162.64	6703.19	5367.1	4872.1
36	0.6	9179.03	8625.06	7732.85	7273.4	5261.92	4766.92
37.5	0.625	10149.1	9595.12	7493.3	7033.85	5588.83	5093.83
39	0.65	8601.86	8047.89	7815.79	7356.34	6840.32	6345.32
40.5	0.675	9185.62	8631.65	8089.33	7629.88	5975.27	5480.27
42	0.7	9285.77	8731.8	8105.37	7645.92	6057.21	5562.21
43.5	0.725	8498.29	7944.32	8298.14	7838.69	6280.25	5785.25
45	0.75	8738.58	8184.61	8221.72	7762.27	6178.35	5683.35
46.5	0.775	9304.13	8750.16	8926.17	8466.72	5277.84	4782.84
48	0.8	9111.64	8557.67	10000.5	9541.1	5813.58	5318.58
49.5	0.825	9025.15	8471.18	8823.31	8363.86	5558.27	5063.27
51	0.85	8913.28	8359.31	9184.13	8724.68	4752.65	4257.65
52.5	0.875	8863.84	8309.87	12838.5	12379	5599.1	5104.1
54	0.9	9356.5	8802.53	9635.17	9175.72	6224.19	5729.19
55.5	0.925	9660.24	9106.27	8831.9	8372.45	4687.44	4192.44
57	0.95	9187.07	8633.1	8343.1	7883.65	11306.4	10811.4
58.5	0.975	9380.73	8826.76	9255.22	8795.77	6718.16	6223.16
60	1	8429.06	7875.09	9543.95	9084.5	7812.58	7317.58
61.5	1.025	9336.2	8782.23	9932.22	9472.77	5231.44	4736.44
63	1.05	10561.2	10007.2	9752.63	9293.18	5576.18	5081.18
64.5	1.075	10278.5	9724.51	10354.5	9895.05	5558.45	5063.45
66	1.1	10590.4	10036.4	10456.9	9997.44	6357.11	5862.11
67.5	1.125	9969.05	9415.08	10378.7	9919.25	6800.67	6305.67
69	1.15	9534.16	8980.19	10540.3	10080.9	7179.86	6684.86
70.5	1.175	10682	10128	10725.6	10266.2	5316.84	4821.84
72	1.2	10501.2	9947.26	10760.8	10301.4	5589.27	5094.27
73.5	1.225	11865.1	11311.2	10602.8	10143.3	5515.98	5020.98
75	1.25	11393.6	10839.7	11298.3	10838.8	5250.35	4755.35
76.5	1.275	11794.7	11240.7	11909.7	11450.3	5280.11	4785.11
78	1.3	11379.2	10825.3	11804.3	11344.9	5933.65	5438.65
79.5	1.325	10984.5	10430.5	11915.8	11456.4	6304.61	5809.61
81	1.35	11792.4	11238.4	12369.8	11910.4	7655.49	7160.49
82.5	1.375	11568	11014	12984.1	12524.7	5632.34	5137.34
84	1.4	11291.5	10737.6	13329.6	12870.2	5218.01	4723.01
85.5	1.425	11408.9	10854.9	13447.5	12988	5752.88	5257.88
87	1.45	11638.7	11084.7	13386	12926.5	7102.8	6607.8
88.5	1.475	12057.2	11503.2	13216.4	12757	5666.65	5171.65
90	1.5	11986.3	11432.3	13773.2	13313.7	6843.49	6348.49
91.5	1.525	12815.9	12262	13981.6	13522.2	6575.34	6080.34
93	1.55	12711.4	12157.4	14350.1	13890.7	5319.72	4824.72
94.5	1.575	12279	11725	14237.2	13777.7	4793.48	4298.48
96	1.6	12437.5	11883.5	14715.2	14255.8	5936.95	5441.95
97.5	1.625	13217.7	12663.7	15029.5	14570	5826.38	5331.38
99	1.65	12800.2	12246.3	14749.1	14289.7	5011.15	4516.15
100.5	1.675	12847.9	12293.9	15088.6	14629.2	6347.79	5852.79
102	1.7	14103.5	13549.6	15290.3	14830.8	5097.9	4602.9
103.5	1.725	13277.1	12723.1	16012.8	15553.4	5640.33	5145.33
105	1.75	14229.1	13675.2	15432.1	14972.7	6672.39	6177.39
106.5	1.775	13689.4	13135.4	16521.2	16061.7	6113.32	5618.32
108	1.8	13643.1	13089.2	16607.5	16148	5801.54	5306.54
109.5	1.825	14765.7	14211.7	16832.3	16372.8	7574.84	7079.84
111	1.85	15629.2	15075.2	16373	15913.6	5804.68	5309.68
112.5	1.875	14916.2	14362.3	17381	16921.5	6554.58	6059.58
114	1.9	14931	14377.1	17266.6	16807.1	8192.89	7697.89
115.5	1.925	15416.6	14862.6	17848.2	17388.8	5487.86	4992.86
117	1.95	14812.6	14258.6	17301.9	16842.4	5622.94	5127.94
118.5	1.975	16074.9	15520.9	18506.6	18047.2	5852.7	5357.7
120	2	15300.8	14746.8	18352.2	17892.8	6993.31	6498.31
121.5	2.025	15603.6	15049.6	18761.9	18302.5	6492.5	5997.5
123	2.05	16174	15620	18495.3	18035.8	6022.47	5527.47
124.5	2.075	15991.7	15437.7	18936.1	18476.7	6269.72	5774.72
126	2.1	16058.9	15504.9	19301.1	18841.6	7171.32	6676.32
127.5	2.125	16540.2	15986.2	19322.8	18863.4	6312.16	5817.16
129	2.15	17051.7	16497.8	19701.7	19242.2	6369.26	5874.26
130.5	2.175	17565.9	17011.9	20101.8	19642.4	6063.96	5568.96
132	2.2	17338.4	16784.5	20606.9	20147.5	6074.72	5579.72
133.5	2.225	18072	17518	20401.9	19942.4	6442.42	5947.42
135	2.25	17863.1	17309.1	20637.5	20178.1	6366.76	5871.76
136.5	2.275	18095.7	17541.7	20774.8	20315.3	6644.96	6149.96
138	2.3	18109.7	17555.7	20722.8	20263.4	6696.6	6201.6
139.5	2.325	17653.7	17099.8	21171.3	20711.9	6465.37	5970.37
141	2.35	18022.6	17468.7	20797	20337.5	6484.37	5989.37
142.5	2.375	18158	17604.1	20784.5	20325	7234.67	6739.67
144	2.4	18568.6	18014.6	20613.6	20154.2	6736.34	6241.34
145.5	2.425	18109.2	17555.2	21337.1	20877.7	6864.28	6369.28
147	2.45	18586.5	18032.5	21026.3	20566.9	7125.31	6630.31
148.5	2.475	19149.6	18595.6	21410.3	20950.9	7545.13	7050.13
150	2.5	18696	18142.1	21951.9	21492.4	7024.73	6529.73
151.5	2.525	18916	18362	21513.3	21053.8	7115.45	6620.45
153	2.55	19250.1	18696.1	21827.7	21368.2	7538.77	7043.77
154.5	2.575	19180.9	18626.9	22122	21662.5	7343.66	6848.66
156	2.6	20497.8	19943.9	22729.8	22270.4	8487.85	7992.85
157.5	2.625	20219	19665.1	22990.5	22531	8405.44	7910.44
159	2.65	20436.3	19882.3	23198	22738.5	7333.1	6838.1
160.5	2.675	20151.8	19597.8	23194.5	22735.1	9465.87	8970.87
162	2.7	20638.2	20084.3	23342.5	22883	7887.92	7392.92
163.5	2.725	21425.7	20871.8	23444.2	22984.7	7932.21	7437.21
165	2.75	21296.2	20742.3	23645.4	23186	7928.72	7433.72
166.5	2.775	21182.8	20628.8	23813.9	23354.4	7746.84	7251.84
168	2.8	21594.9	21041	24143.7	23684.2	8143.26	7648.26
169.5	2.825	21435.1	20881.1	24743	24283.5	8063.42	7568.42
171	2.85	21920.9	21366.9	26800.9	26341.5	8607.92	8112.92
172.5	2.875	22088.3	21534.3	24403.8	23944.4	8966.99	8471.99
174	2.9	22163.4	21609.5	24452.4	23992.9	14982	14487
175.5	2.925	22313.5	21759.5	24592.4	24133	11485.2	10990.2
177	2.95	22411.2	21857.2	24622.7	24163.2	8383.39	7888.39
178.5	2.975	22123	21569	25136.6	24677.1	8642.65	8147.65
180	3	23179.4	22625.4	25142.1	24682.6	8373.65	7878.65
181.5	3.025	23199.7	22645.7	25366.2	24906.8	8519.65	8024.65
183	3.05	22862.2	22308.3	25441.2	24981.8	8674.97	8179.97
184.5	3.075	23325.7	22771.7	25498.1	25038.6	8563.55	8068.55
186	3.1	23686.7	23132.7	25857.5	25398	9055.97	8560.97
187.5	3.125	23097.1	22543.1	25833.2	25373.8	8713.95	8218.95
189	3.15	24195.9	23641.9	26164.3	25704.9	8723.54	8228.54
190.5	3.175	23947	23393.1	26117	25657.6	8834.8	8339.8
192	3.2	23835.7	23281.8	26245.1	25785.7	9120.83	8625.83
193.5	3.225	23720.7	23166.8	26590.5	26131	9056.41	8561.41
195	3.25	24051.5	23497.5	26672.5	26213.1	9016.66	8521.66
196.5	3.275	24658.5	24104.6	26631.3	26171.9	9554.53	9059.53
198	3.3	24279.1	23725.1	26684.9	26225.5	9067.88	8572.88
199.5	3.325	24838.4	24284.4	26841	26381.5	9269.49	8774.49
201	3.35	24328.4	23774.4	27170.9	26711.4	9276.09	8781.09
202.5	3.375	25088.1	24534.1	27235	26775.5	9819.33	9324.33
204	3.4	25215	24661	27544.5	27085	9397.35	8902.35
205.5	3.425	25265.1	24711.1	27698	27238.6	9634.89	9139.89
207	3.45	25655.1	25101.1	27704.5	27245.1	9867.8	9372.8
208.5	3.475	25526.5	24972.5	27787.5	27328.1	10211.1	9716.15
210	3.5	25637.1	25083.1	27901.1	27441.6	10209.9	9714.94
211.5	3.525	25609.8	25055.9	27915.8	27456.3	10114.3	9619.34
213	3.55	26101.5	25547.5	28160.5	27701.1	10242.9	9747.85
214.5	3.575	25873.4	25319.4	28233.6	27774.2	10240.4	9745.38
216	3.6	25845.4	25291.4	28452	27992.6	10577.5	10082.5
217.5	3.625	25860.9	25307	28274.8	27815.4	10182.7	9687.72
219	3.65	26263.4	25709.4	28493.7	28034.2	11933.4	11438.4
220.5	3.675	26066.4	25512.4	28482.7	28023.3	10346.9	9851.89
222	3.7	26227.9	25673.9	28795.3	28335.8	10426.2	9931.22
223.5	3.725	26407.2	25853.2	28729	28269.6	10553.8	10058.8
225	3.75	26447.5	25893.5	29056.1	28596.6	10728.9	10233.9
226.5	3.775	26628.6	26074.6	29224.2	28764.8	11145.7	10650.7
228	3.8	26487.1	25933.2	31679.8	31220.3	10585.8	10090.8
229.5	3.825	26633.5	26079.5	29481.7	29022.3	10750.4	10255.4
231	3.85	27507.9	26953.9	29226.8	28767.3	11290.3	10795.3
232.5	3.875	27080.6	26526.7	29282.5	28823	20328.4	19833.4
234	3.9	27240	26686	29498.2	29038.7	14199.2	13704.2
235.5	3.925	27051.3	26497.3	29753.2	29293.8	11105.4	10610.4
237	3.95	27172.8	26618.8	29594.5	29135	11233.7	10738.7
238.5	3.975	27225.7	26671.7	29789.3	29329.8	11100.5	10605.5
240	4	27314.1	26760.1	29875.4	29415.9	11188.5	10693.5
241.5	4.025	27319.1	26765.1	29830	29370.5	11447.5	10952.5
243	4.05	27736.4	27182.5	29866.7	29407.3	11389.5	10894.5
244.5	4.075	27543.1	26989.2	29932.3	29472.9	11248.7	10753.7
246	4.1	27711.8	27157.9	29988.5	29529	11922.9	11427.9
247.5	4.125	27695	27141	30263.8	29804.3	11991.8	11496.8
249	4.15	28298.3	27744.3	30322.7	29863.3	11898	11403
250.5	4.175	27755.5	27201.5	30311	29851.5	12471	11976
252	4.2	28143.1	27589.1	30442.3	29982.9	11842.1	11347.1
253.5	4.225	28115.4	27561.4	30413	29953.6	11931.4	11436.4
255	4.25	28526	27972	30428.6	29969.2	12378.6	11883.6
256.5	4.275	28578.4	28024.4	30540.9	30081.5	13563.4	13068.4
258	4.3	28756.4	28202.4	30696.3	30236.8	12548.8	12053.8
259.5	4.325	28461.7	27907.7	30673.9	30214.5	12347.2	11852.2
261	4.35	28909.5	28355.5	30802.8	30343.3	11869.8	11374.8
262.5	4.375	28911.3	28357.4	30826.3	30366.8	12060.3	11565.3
264	4.4	28897.4	28343.4	30981.5	30522	12574.1	12079.1
265.5	4.425	29402.3	28848.3	31068.9	30609.5	12124.2	11629.2
267	4.45	29595.7	29041.7	31238.9	30779.4	13083.6	12588.6
268.5	4.475	29312.8	28758.8	31237.2	30777.7	12244	11749
270	4.5	29266.5	28712.5	31415.2	30955.8	12805.1	12310.1
271.5	4.525	29373.9	28819.9	31471.4	31012	12894.6	12399.6
273	4.55	29842.8	29288.8	31327.4	30868	12795.3	12300.3
274.5	4.575	29612.6	29058.6	31127.6	30668.2	12802	12307
276	4.6	29736.2	29182.2	31250.3	30790.8	12945.9	12450.9
277.5	4.625	29837.8	29283.9	31263	30803.6	12580.2	12085.2
279	4.65	29935.2	29381.2	31239.5	30780	13011.5	12516.5
280.5	4.675	30121.7	29567.7	31425.7	30966.2	12651.1	12156.1
282	4.7	30056.9	29503	31516.1	31056.6	12833.6	12338.6
283.5	4.725	30057.7	29503.7	31621.2	31161.8	13771.6	13276.6
285	4.75	30241.8	29687.9	31599.1	31139.6	13313.2	12818.2
286.5	4.775	30390	29836	32450.4	31991	12926.7	12431.7
288	4.8	30616	30062	32509.6	32050.2	12778.7	12283.7
289.5	4.825	30259.2	29705.2	31588	31128.5	13627	13132
291	4.85	30713.5	30159.5	31739.5	31280	13256.3	12761.3
292.5	4.875	30408.9	29854.9	31741.5	31282.1	13537.7	13042.7
294	4.9	30502.2	29948.3	31815.8	31356.4	23208.9	22713.9
295.5	4.925	30795.5	30241.5	31887.2	31427.8	13582.3	13087.3
297	4.95	31085	30531	31903.2	31443.7	13403	12908
298.5	4.975	31045.5	30491.5	32012.1	31552.6	13367.2	12872.2
300	5	30833.3	30279.3	32113.1	31653.7	13166.2	12671.2
